# Supplementary material for: Coilin mediates m6A RNA methylation through phosphorylation of METTL3
Source: Biol Open. 2023 Dec 5;12(12):bio060116. doi: 10.1242/bio.060116 (PMC10714142; doi:10.1242/bio.060116)
Supplement: Table S1. Raw PCR data [file biolopen-12-060116-TableS1.xlsx]

## Sheet: Table of Contents
Table of Contents
1	Figure 1C - HeLa 72h Primary-Let7a
2	Figure 1D - HeLa 72h meRIP Primary-Let7a
3	Figure 1E - HeLa 72h Primary-miR21
4	Figure 1F - HeLa 72h meRIP Primary-miR21
5	Figure 1G - WI38 Primary-Let7a
6	Figure 1H - WI38 meRIP Primary-Let7a
7	Figure 1I - WI38 Primary-miR21
8	Figure 1J - WI38 meRIP Primary-miR21
9	Figure 2A - HeLa METTL3 & hnRNPA2B1
10	Figure 2D - WI38 METTL3 & hnRNPA2b1
11	Figure S1A - HeLa 96hr Primary-Let7a
12	Figure S1B - HeLa 96hr meRIP Primary-Let7a

## Sheet: 1C
##Figure 1C. HeLa 72hr Primary-Let7a.
Well Name	Well Comment	Dye	Assay	Well Type	Replicate	R Last	dR Last	Rn Last	dRn Last	RLast/RFirst	Threshold (dR)	Baseline Start Cycle	Baseline End Cycle	Ct (dR)	Final Call (dR)	Quantity (copies)	Quantity Avg. (copies)	Quantity SD (copies)	RSq (dR)	Slope (dR)	Efficiency (%)	Ct Avg. Treated Ind. (dR)	Ct SD Treated Ind. (dR)	Tm Product 1 (-R'(T))	Tm Product 2 (-R'(T))	Tm Product 3 (-R'(T))	Tm Product 4 (-R'(T))	Tm Product 5 (-R'(T))	Tm Product 6 (-R'(T))
control_a	GAPDH	FAM	FAM	Unknown	1	11302	7327.18	No Reference	No Reference	2.664	969.318	3	14	17.89	+	<2 Unique FAM Standards	No Ct	No Ct	<2 Unique FAM Standards	<2 Unique FAM Standards	No Ct for FAM Standards	17.72	0.15	85.34	N/A	N/A	N/A	N/A	N/A
control_a	GAPDH	FAM	FAM	Unknown	1	12565	8085.79	No Reference	No Reference	2.72	969.318	7	14	17.65	+	<2 Unique FAM Standards	No Ct	No Ct	<2 Unique FAM Standards	<2 Unique FAM Standards	No Ct for FAM Standards	17.72	0.15	85.34	N/A	N/A	N/A	N/A	N/A
control_a	GAPDH	FAM	FAM	Unknown	1	12737	8376.45	No Reference	No Reference	2.728	969.318	7	14	17.63	+	<2 Unique FAM Standards	No Ct	No Ct	<2 Unique FAM Standards	<2 Unique FAM Standards	No Ct for FAM Standards	17.72	0.15	85.34	N/A	N/A	N/A	N/A	N/A
control_b	GAPDH	FAM	FAM	Unknown	2	13075	8566.92	No Reference	No Reference	2.942	969.318	7	14	17.88	+	<2 Unique FAM Standards	No Ct	No Ct	<2 Unique FAM Standards	<2 Unique FAM Standards	No Ct for FAM Standards	18.22	0.68	85.33	N/A	N/A	N/A	N/A	N/A
control_b	GAPDH	FAM	FAM	Unknown	2	12882	8231.54	No Reference	No Reference	2.657	969.318	7	15	19	+	<2 Unique FAM Standards	No Ct	No Ct	<2 Unique FAM Standards	<2 Unique FAM Standards	No Ct for FAM Standards	18.22	0.68	85.33	N/A	N/A	N/A	N/A	N/A
control_b	GAPDH	FAM	FAM	Unknown	2	13958	9264.53	No Reference	No Reference	2.868	969.318	7	14	17.78	+	<2 Unique FAM Standards	No Ct	No Ct	<2 Unique FAM Standards	<2 Unique FAM Standards	No Ct for FAM Standards	18.22	0.68	85.33	N/A	N/A	N/A	N/A	N/A
coilin#1_a	GAPDH	FAM	FAM	Unknown	3	12766	8558.37	No Reference	No Reference	2.829	969.318	7	16	19.82	+	<2 Unique FAM Standards	No Ct	No Ct	<2 Unique FAM Standards	<2 Unique FAM Standards	No Ct for FAM Standards	19.83	0.08	84.88	N/A	N/A	N/A	N/A	N/A
coilin#1_a	GAPDH	FAM	FAM	Unknown	3	13385	9085.71	No Reference	No Reference	2.863	969.318	2	16	19.75	+	<2 Unique FAM Standards	No Ct	No Ct	<2 Unique FAM Standards	<2 Unique FAM Standards	No Ct for FAM Standards	19.83	0.08	85.34	N/A	N/A	N/A	N/A	N/A
coilin#1_a	GAPDH	FAM	FAM	Unknown	3	13709	9155.7	No Reference	No Reference	2.965	969.318	7	16	19.91	+	<2 Unique FAM Standards	No Ct	No Ct	<2 Unique FAM Standards	<2 Unique FAM Standards	No Ct for FAM Standards	19.83	0.08	84.88	N/A	N/A	N/A	N/A	N/A
coilin#1_b	GAPDH	FAM	FAM	Unknown	4	12807	8210.43	No Reference	No Reference	2.727	969.318	4	15	18.53	+	<2 Unique FAM Standards	No Ct	No Ct	<2 Unique FAM Standards	<2 Unique FAM Standards	No Ct for FAM Standards	18.47	0.06	85.35	N/A	N/A	N/A	N/A	N/A
coilin#1_b	GAPDH	FAM	FAM	Unknown	4	13995	9348.65	No Reference	No Reference	2.965	969.318	4	15	18.42	+	<2 Unique FAM Standards	No Ct	No Ct	<2 Unique FAM Standards	<2 Unique FAM Standards	No Ct for FAM Standards	18.47	0.06	84.88	N/A	N/A	N/A	N/A	N/A
coilin#1_b	GAPDH	FAM	FAM	Unknown	4	13697	9090.68	No Reference	No Reference	2.885	969.318	4	15	18.46	+	<2 Unique FAM Standards	No Ct	No Ct	<2 Unique FAM Standards	<2 Unique FAM Standards	No Ct for FAM Standards	18.47	0.06	84.88	N/A	N/A	N/A	N/A	N/A
mettl3_a	GAPDH	FAM	FAM	Unknown	5	12944	8508.37	No Reference	No Reference	2.749	969.318	4	13	17.34	+	<2 Unique FAM Standards	No Ct	No Ct	<2 Unique FAM Standards	<2 Unique FAM Standards	No Ct for FAM Standards	17.42	0.08	85.35	N/A	N/A	N/A	N/A	N/A
mettl3_a	GAPDH	FAM	FAM	Unknown	5	13092	8325.96	No Reference	No Reference	2.796	969.318	7	13	17.43	+	<2 Unique FAM Standards	No Ct	No Ct	<2 Unique FAM Standards	<2 Unique FAM Standards	No Ct for FAM Standards	17.42	0.08	84.88	N/A	N/A	N/A	N/A	N/A
mettl3_a	GAPDH	FAM	FAM	Unknown	5	13339	8441.36	No Reference	No Reference	2.781	969.318	7	14	17.5	+	<2 Unique FAM Standards	No Ct	No Ct	<2 Unique FAM Standards	<2 Unique FAM Standards	No Ct for FAM Standards	17.42	0.08	84.88	N/A	N/A	N/A	N/A	N/A
mettl3_b	GAPDH	FAM	FAM	Unknown	6	12633	8182.16	No Reference	No Reference	2.701	969.318	5	13	17.43	+	<2 Unique FAM Standards	No Ct	No Ct	<2 Unique FAM Standards	<2 Unique FAM Standards	No Ct for FAM Standards	17.32	0.14	85.35	N/A	N/A	N/A	N/A	N/A
mettl3_b	GAPDH	FAM	FAM	Unknown	6	13353	8697.89	No Reference	No Reference	2.786	969.318	4	13	17.37	+	<2 Unique FAM Standards	No Ct	No Ct	<2 Unique FAM Standards	<2 Unique FAM Standards	No Ct for FAM Standards	17.32	0.14	84.88	N/A	N/A	N/A	N/A	N/A
mettl3_b	GAPDH	FAM	FAM	Unknown	6	14593	9809.46	No Reference	No Reference	2.945	969.318	6	13	17.16	+	<2 Unique FAM Standards	No Ct	No Ct	<2 Unique FAM Standards	<2 Unique FAM Standards	No Ct for FAM Standards	17.32	0.14	84.88	N/A	N/A	N/A	N/A	N/A
control_a	pri-Let7a	FAM	FAM	Unknown	7	11399	7684.63	No Reference	No Reference	2.898	969.318	2	24	27.59	+	<2 Unique FAM Standards	No Ct	No Ct	<2 Unique FAM Standards	<2 Unique FAM Standards	No Ct for FAM Standards	27.53	0.1	78.2	N/A	N/A	N/A	N/A	N/A
control_a	pri-Let7a	FAM	FAM	Unknown	7	12069	8265.41	No Reference	No Reference	3.005	969.318	2	24	27.58	+	<2 Unique FAM Standards	No Ct	No Ct	<2 Unique FAM Standards	<2 Unique FAM Standards	No Ct for FAM Standards	27.53	0.1	77.7	N/A	N/A	N/A	N/A	N/A
control_a	pri-Let7a	FAM	FAM	Unknown	7	12746	8746.36	No Reference	No Reference	3.034	969.318	4	24	27.42	+	<2 Unique FAM Standards	No Ct	No Ct	<2 Unique FAM Standards	<2 Unique FAM Standards	No Ct for FAM Standards	27.53	0.1	77.7	N/A	N/A	N/A	N/A	N/A
control_b	pri-Let7a	FAM	FAM	Unknown	8	10853	7224.33	No Reference	No Reference	2.921	969.318	2	24	27.89	+	<2 Unique FAM Standards	No Ct	No Ct	<2 Unique FAM Standards	<2 Unique FAM Standards	No Ct for FAM Standards	27.77	0.15	78.2	N/A	N/A	N/A	N/A	N/A
control_b	pri-Let7a	FAM	FAM	Unknown	8	11543	7767.91	No Reference	No Reference	2.943	969.318	7	23	27.81	+	<2 Unique FAM Standards	No Ct	No Ct	<2 Unique FAM Standards	<2 Unique FAM Standards	No Ct for FAM Standards	27.77	0.15	78.2	N/A	N/A	N/A	N/A	N/A
control_b	pri-Let7a	FAM	FAM	Unknown	8	11947	8064.7	No Reference	No Reference	2.993	969.318	2	23	27.6	+	<2 Unique FAM Standards	No Ct	No Ct	<2 Unique FAM Standards	<2 Unique FAM Standards	No Ct for FAM Standards	27.77	0.15	77.71	N/A	N/A	N/A	N/A	N/A
coilin#1_a	pri-Let7a	FAM	FAM	Unknown	9	11660	8196.28	No Reference	No Reference	3.09	969.318	4	25	29.04	+	<2 Unique FAM Standards	No Ct	No Ct	<2 Unique FAM Standards	<2 Unique FAM Standards	No Ct for FAM Standards	28.98	0.17	78.09	N/A	N/A	N/A	N/A	N/A
coilin#1_a	pri-Let7a	FAM	FAM	Unknown	9	11725	8194.02	No Reference	No Reference	3.151	969.318	5	25	29.12	+	<2 Unique FAM Standards	No Ct	No Ct	<2 Unique FAM Standards	<2 Unique FAM Standards	No Ct for FAM Standards	28.98	0.17	78.09	N/A	N/A	N/A	N/A	N/A
coilin#1_a	pri-Let7a	FAM	FAM	Unknown	9	12389	8796.4	No Reference	No Reference	3.182	969.318	3	25	28.79	+	<2 Unique FAM Standards	No Ct	No Ct	<2 Unique FAM Standards	<2 Unique FAM Standards	No Ct for FAM Standards	28.98	0.17	78.09	N/A	N/A	N/A	N/A	N/A
coilin#1_b	pri-Let7a	FAM	FAM	Unknown	10	12545	8589.99	No Reference	No Reference	2.845	969.318	3	24	27.71	+	<2 Unique FAM Standards	No Ct	No Ct	<2 Unique FAM Standards	<2 Unique FAM Standards	No Ct for FAM Standards	27.7	0.12	78.13	N/A	N/A	N/A	N/A	N/A
coilin#1_b	pri-Let7a	FAM	FAM	Unknown	10	12726	9016.01	No Reference	No Reference	3.289	969.318	7	24	27.81	+	<2 Unique FAM Standards	No Ct	No Ct	<2 Unique FAM Standards	<2 Unique FAM Standards	No Ct for FAM Standards	27.7	0.12	78.13	N/A	N/A	N/A	N/A	N/A
coilin#1_b	pri-Let7a	FAM	FAM	Unknown	10	12923	9289.11	No Reference	No Reference	3.308	969.318	2	24	27.58	+	<2 Unique FAM Standards	No Ct	No Ct	<2 Unique FAM Standards	<2 Unique FAM Standards	No Ct for FAM Standards	27.7	0.12	78.13	N/A	N/A	N/A	N/A	N/A
mettl3_a	pri-Let7a	FAM	FAM	Unknown	11	12056	8289.14	No Reference	No Reference	2.821	969.318	5	22	26.14	+	<2 Unique FAM Standards	No Ct	No Ct	<2 Unique FAM Standards	<2 Unique FAM Standards	No Ct for FAM Standards	26.01	0.12	77.65	N/A	N/A	N/A	N/A	N/A
mettl3_a	pri-Let7a	FAM	FAM	Unknown	11	13637	9716.92	No Reference	No Reference	3.234	969.318	2	22	25.94	+	<2 Unique FAM Standards	No Ct	No Ct	<2 Unique FAM Standards	<2 Unique FAM Standards	No Ct for FAM Standards	26.01	0.12	78.15	N/A	N/A	N/A	N/A	N/A
mettl3_a	pri-Let7a	FAM	FAM	Unknown	11	13470	9578.48	No Reference	No Reference	3.173	969.318	3	22	25.95	+	<2 Unique FAM Standards	No Ct	No Ct	<2 Unique FAM Standards	<2 Unique FAM Standards	No Ct for FAM Standards	26.01	0.12	78.15	N/A	N/A	N/A	N/A	N/A
mettl3_b	pri-Let7a	FAM	FAM	Unknown	12	12868	9164.91	No Reference	No Reference	3.077	969.318	4	22	26.14	+	<2 Unique FAM Standards	No Ct	No Ct	<2 Unique FAM Standards	<2 Unique FAM Standards	No Ct for FAM Standards	26.1	0.04	77.65	N/A	N/A	N/A	N/A	N/A
mettl3_b	pri-Let7a	FAM	FAM	Unknown	12	13509	9564.18	No Reference	No Reference	3.262	969.318	4	22	26.06	+	<2 Unique FAM Standards	No Ct	No Ct	<2 Unique FAM Standards	<2 Unique FAM Standards	No Ct for FAM Standards	26.1	0.04	77.65	N/A	N/A	N/A	N/A	N/A
mettl3_b	pri-Let7a	FAM	FAM	Unknown	12	13432	9568.02	No Reference	No Reference	3.29	969.318	2	22	26.11	+	<2 Unique FAM Standards	No Ct	No Ct	<2 Unique FAM Standards	<2 Unique FAM Standards	No Ct for FAM Standards	26.1	0.04	77.65	N/A	N/A	N/A	N/A	N/A

## Sheet: 1D
##Figure 1D. HeLa 72hr meRIP Primary-Let7a.
Well Name	Well Comment	Dye	Assay	Well Type	Replicate	R Last	dR Last	Rn Last	dRn Last	RLast/RFirst	Threshold (dR)	Baseline Start Cycle	Baseline End Cycle	Ct (dR)	Final Call (dR)	Quantity (copies)	Quantity Avg. (copies)	Quantity SD (copies)	RSq (dR)	Slope (dR)	Efficiency (%)	Ct Avg. Treated Ind. (dR)	Ct SD Treated Ind. (dR)	Tm Product 1 (-R'(T))	Tm Product 2 (-R'(T))	Tm Product 3 (-R'(T))	Tm Product 4 (-R'(T))	Tm Product 5 (-R'(T))	Tm Product 6 (-R'(T))
control_a	18s rRNA	FAM	FAM	Unknown	1	14005	8004.87	No Reference	No Reference	3.888	2290.47	1	4	8.64	+	<2 Unique FAM Standards	No Ct	No Ct	<2 Unique FAM Standards	<2 Unique FAM Standards	No Ct for FAM Standards	8.56	0.07	81.45	N/A	N/A	N/A	N/A	N/A
control_a	18s rRNA	FAM	FAM	Unknown	1	14672	8944.38	No Reference	No Reference	4.124	2290.47	1	4	8.51	+	<2 Unique FAM Standards	No Ct	No Ct	<2 Unique FAM Standards	<2 Unique FAM Standards	No Ct for FAM Standards	8.56	0.07	80.95	N/A	N/A	N/A	N/A	N/A
control_a	18s rRNA	FAM	FAM	Unknown	1	14342	8813.57	No Reference	No Reference	3.998	2290.47	1	4	8.53	+	<2 Unique FAM Standards	No Ct	No Ct	<2 Unique FAM Standards	<2 Unique FAM Standards	No Ct for FAM Standards	8.56	0.07	80.95	N/A	N/A	N/A	N/A	N/A
control_b	18s rRNA	FAM	FAM	Unknown	2	15824	8790.66	No Reference	No Reference	4.115	2290.47	1	4	8.14	+	<2 Unique FAM Standards	No Ct	No Ct	<2 Unique FAM Standards	<2 Unique FAM Standards	No Ct for FAM Standards	8.04	0.09	80.97	N/A	N/A	N/A	N/A	N/A
control_b	18s rRNA	FAM	FAM	Unknown	2	16289	10094.1	No Reference	No Reference	4.482	2290.47	1	4	8.01	+	<2 Unique FAM Standards	No Ct	No Ct	<2 Unique FAM Standards	<2 Unique FAM Standards	No Ct for FAM Standards	8.04	0.09	80.97	N/A	N/A	N/A	N/A	N/A
control_b	18s rRNA	FAM	FAM	Unknown	2	16259	10124.6	No Reference	No Reference	4.339	2290.47	1	4	7.97	+	<2 Unique FAM Standards	No Ct	No Ct	<2 Unique FAM Standards	<2 Unique FAM Standards	No Ct for FAM Standards	8.04	0.09	80.97	N/A	N/A	N/A	N/A	N/A
coilin#1_a	18s rRNA	FAM	FAM	Unknown	3	15525	9077.88	No Reference	No Reference	4.171	2290.47	1	4	7.97	+	<2 Unique FAM Standards	No Ct	No Ct	<2 Unique FAM Standards	<2 Unique FAM Standards	No Ct for FAM Standards	8	0.04	80.97	N/A	N/A	N/A	N/A	N/A
coilin#1_a	18s rRNA	FAM	FAM	Unknown	3	15505	9000.05	No Reference	No Reference	4.182	2290.47	1	4	8.02	+	<2 Unique FAM Standards	No Ct	No Ct	<2 Unique FAM Standards	<2 Unique FAM Standards	No Ct for FAM Standards	8	0.04	80.97	N/A	N/A	N/A	N/A	N/A
coilin#1_b	18s rRNA	FAM	FAM	Unknown	4	15290	9650.97	No Reference	No Reference	3.958	2290.47	1	4	8.43	+	<2 Unique FAM Standards	No Ct	No Ct	<2 Unique FAM Standards	<2 Unique FAM Standards	No Ct for FAM Standards	8.44	0.19	80.97	N/A	N/A	N/A	N/A	N/A
coilin#1_b	18s rRNA	FAM	FAM	Unknown	4	16616	10992.1	No Reference	No Reference	4.355	2290.47	1	4	8.26	+	<2 Unique FAM Standards	No Ct	No Ct	<2 Unique FAM Standards	<2 Unique FAM Standards	No Ct for FAM Standards	8.44	0.19	80.97	N/A	N/A	N/A	N/A	N/A
coilin#1_b	18s rRNA	FAM	FAM	Unknown	4	14417	8685.22	No Reference	No Reference	3.871	2290.47	1	4	8.64	+	<2 Unique FAM Standards	No Ct	No Ct	<2 Unique FAM Standards	<2 Unique FAM Standards	No Ct for FAM Standards	8.44	0.19	80.97	N/A	N/A	N/A	N/A	N/A
mettl3_a	18s rRNA	FAM	FAM	Unknown	5	15940	9210.36	No Reference	No Reference	4.217	2290.47	1	4	8.1	+	<2 Unique FAM Standards	No Ct	No Ct	<2 Unique FAM Standards	<2 Unique FAM Standards	No Ct for FAM Standards	8.1	0.04	81.03	N/A	N/A	N/A	N/A	N/A
mettl3_a	18s rRNA	FAM	FAM	Unknown	5	16196	9896.34	No Reference	No Reference	4.324	2290.47	1	4	8.05	+	<2 Unique FAM Standards	No Ct	No Ct	<2 Unique FAM Standards	<2 Unique FAM Standards	No Ct for FAM Standards	8.1	0.04	81.03	N/A	N/A	N/A	N/A	N/A
mettl3_a	18s rRNA	FAM	FAM	Unknown	5	15482	9218.35	No Reference	No Reference	4.155	2290.47	1	4	8.14	+	<2 Unique FAM Standards	No Ct	No Ct	<2 Unique FAM Standards	<2 Unique FAM Standards	No Ct for FAM Standards	8.1	0.04	80.55	N/A	N/A	N/A	N/A	N/A
mettl3_b	18s rRNA	FAM	FAM	Unknown	6	15452	9447.57	No Reference	No Reference	4.035	2290.47	1	4	8.13	+	<2 Unique FAM Standards	No Ct	No Ct	<2 Unique FAM Standards	<2 Unique FAM Standards	No Ct for FAM Standards	8.08	0.09	81.05	N/A	N/A	N/A	N/A	N/A
mettl3_b	18s rRNA	FAM	FAM	Unknown	6	15584	9894.51	No Reference	No Reference	4.318	2290.47	1	4	8.13	+	<2 Unique FAM Standards	No Ct	No Ct	<2 Unique FAM Standards	<2 Unique FAM Standards	No Ct for FAM Standards	8.08	0.09	80.58	N/A	N/A	N/A	N/A	N/A
mettl3_b	18s rRNA	FAM	FAM	Unknown	6	17364	11049.8	No Reference	No Reference	4.445	2290.47	1	4	7.98	+	<2 Unique FAM Standards	No Ct	No Ct	<2 Unique FAM Standards	<2 Unique FAM Standards	No Ct for FAM Standards	8.08	0.09	80.58	N/A	N/A	N/A	N/A	N/A
control_a	pri-Let7a	FAM	FAM	Unknown	7	16187	12012.8	No Reference	No Reference	3.641	2290.47	4	22	26.92	+	<2 Unique FAM Standards	No Ct	No Ct	<2 Unique FAM Standards	<2 Unique FAM Standards	No Ct for FAM Standards	26.79	0.13	78.15	N/A	N/A	N/A	N/A	N/A
control_a	pri-Let7a	FAM	FAM	Unknown	7	16230	12205.4	No Reference	No Reference	3.715	2290.47	3	22	26.81	+	<2 Unique FAM Standards	No Ct	No Ct	<2 Unique FAM Standards	<2 Unique FAM Standards	No Ct for FAM Standards	26.79	0.13	78.15	N/A	N/A	N/A	N/A	N/A
control_a	pri-Let7a	FAM	FAM	Unknown	7	17546	13275	No Reference	No Reference	3.731	2290.47	2	22	26.66	+	<2 Unique FAM Standards	No Ct	No Ct	<2 Unique FAM Standards	<2 Unique FAM Standards	No Ct for FAM Standards	26.79	0.13	78.15	N/A	N/A	N/A	N/A	N/A
control_b	pri-Let7a	FAM	FAM	Unknown	8	14868	10624.3	No Reference	No Reference	3.373	2290.47	5	22	26.95	+	<2 Unique FAM Standards	No Ct	No Ct	<2 Unique FAM Standards	<2 Unique FAM Standards	No Ct for FAM Standards	26.83	0.12	78.17	N/A	N/A	N/A	N/A	N/A
control_b	pri-Let7a	FAM	FAM	Unknown	8	15968	11794.8	No Reference	No Reference	3.6	2290.47	5	22	26.73	+	<2 Unique FAM Standards	No Ct	No Ct	<2 Unique FAM Standards	<2 Unique FAM Standards	No Ct for FAM Standards	26.83	0.12	78.15	N/A	N/A	N/A	N/A	N/A
control_b	pri-Let7a	FAM	FAM	Unknown	8	15424	11167.7	No Reference	No Reference	3.389	2290.47	4	22	26.8	+	<2 Unique FAM Standards	No Ct	No Ct	<2 Unique FAM Standards	<2 Unique FAM Standards	No Ct for FAM Standards	26.83	0.12	78.15	N/A	N/A	N/A	N/A	N/A
coilin#1_a	pri-Let7a	FAM	FAM	Unknown	9	16331	12412.2	No Reference	No Reference	3.824	2290.47	2	21	26.23	+	<2 Unique FAM Standards	No Ct	No Ct	<2 Unique FAM Standards	<2 Unique FAM Standards	No Ct for FAM Standards	26.37	0.14	78.09	N/A	N/A	N/A	N/A	N/A
coilin#1_a	pri-Let7a	FAM	FAM	Unknown	9	15501	11615.5	No Reference	No Reference	3.66	2290.47	4	21	26.38	+	<2 Unique FAM Standards	No Ct	No Ct	<2 Unique FAM Standards	<2 Unique FAM Standards	No Ct for FAM Standards	26.37	0.14	78.58	N/A	N/A	N/A	N/A	N/A
coilin#1_a	pri-Let7a	FAM	FAM	Unknown	9	14639	10777.1	No Reference	No Reference	3.449	2290.47	2	21	26.51	+	<2 Unique FAM Standards	No Ct	No Ct	<2 Unique FAM Standards	<2 Unique FAM Standards	No Ct for FAM Standards	26.37	0.14	78.58	N/A	N/A	N/A	N/A	N/A
coilin#1_b	pri-Let7a	FAM	FAM	Unknown	10	16588	12495.1	No Reference	No Reference	3.714	2290.47	2	22	27.1	+	<2 Unique FAM Standards	No Ct	No Ct	<2 Unique FAM Standards	<2 Unique FAM Standards	No Ct for FAM Standards	27.24	0.24	78.1	N/A	N/A	N/A	N/A	N/A
coilin#1_b	pri-Let7a	FAM	FAM	Unknown	10	16796	12697.5	No Reference	No Reference	3.758	2290.47	2	22	27.11	+	<2 Unique FAM Standards	No Ct	No Ct	<2 Unique FAM Standards	<2 Unique FAM Standards	No Ct for FAM Standards	27.24	0.24	78.1	N/A	N/A	N/A	N/A	N/A
coilin#1_b	pri-Let7a	FAM	FAM	Unknown	10	15419	11450.9	No Reference	No Reference	3.492	2290.47	2	22	27.51	+	<2 Unique FAM Standards	No Ct	No Ct	<2 Unique FAM Standards	<2 Unique FAM Standards	No Ct for FAM Standards	27.24	0.24	78.1	N/A	N/A	N/A	N/A	N/A
mettl3_a	pri-Let7a	FAM	FAM	Unknown	11	17537	13409.5	No Reference	No Reference	3.901	2290.47	2	21	26.28	+	<2 Unique FAM Standards	No Ct	No Ct	<2 Unique FAM Standards	<2 Unique FAM Standards	No Ct for FAM Standards	26.37	0.08	78.09	N/A	N/A	N/A	N/A	N/A
mettl3_a	pri-Let7a	FAM	FAM	Unknown	11	17557	13302.8	No Reference	No Reference	3.817	2290.47	2	22	26.38	+	<2 Unique FAM Standards	No Ct	No Ct	<2 Unique FAM Standards	<2 Unique FAM Standards	No Ct for FAM Standards	26.37	0.08	78.09	N/A	N/A	N/A	N/A	N/A
mettl3_a	pri-Let7a	FAM	FAM	Unknown	11	16431	12326.1	No Reference	No Reference	3.833	2290.47	3	21	26.45	+	<2 Unique FAM Standards	No Ct	No Ct	<2 Unique FAM Standards	<2 Unique FAM Standards	No Ct for FAM Standards	26.37	0.08	78.09	N/A	N/A	N/A	N/A	N/A
mettl3_b	pri-Let7a	FAM	FAM	Unknown	12	15069	11066	No Reference	No Reference	3.361	2290.47	2	21	26.77	+	<2 Unique FAM Standards	No Ct	No Ct	<2 Unique FAM Standards	<2 Unique FAM Standards	No Ct for FAM Standards	26.75	0.11	78.09	N/A	N/A	N/A	N/A	N/A
mettl3_b	pri-Let7a	FAM	FAM	Unknown	12	17295	12934.2	No Reference	No Reference	3.723	2290.47	4	22	26.62	+	<2 Unique FAM Standards	No Ct	No Ct	<2 Unique FAM Standards	<2 Unique FAM Standards	No Ct for FAM Standards	26.75	0.11	78.09	N/A	N/A	N/A	N/A	N/A
mettl3_b	pri-Let7a	FAM	FAM	Unknown	12	15393	11516.8	No Reference	No Reference	3.718	2290.47	2	22	26.85	+	<2 Unique FAM Standards	No Ct	No Ct	<2 Unique FAM Standards	<2 Unique FAM Standards	No Ct for FAM Standards	26.75	0.11	78.09	N/A	N/A	N/A	N/A	N/A

## Sheet: 1E
##Figure 1E. HeLa 72hr Primary-miR21.
Well Name	Well Comment	Dye	Assay	Well Type	Replicate	R Last	dR Last	Rn Last	dRn Last	RLast/RFirst	Threshold (dR)	Baseline Start Cycle	Baseline End Cycle	Ct (dR)	Final Call (dR)	Quantity (copies)	Quantity Avg. (copies)	Quantity SD (copies)	RSq (dR)	Slope (dR)	Efficiency (%)	Ct Avg. Treated Ind. (dR)	Ct SD Treated Ind. (dR)	Tm Product 1 (-R'(T))	Tm Product 2 (-R'(T))	Tm Product 3 (-R'(T))	Tm Product 4 (-R'(T))	Tm Product 5 (-R'(T))	Tm Product 6 (-R'(T))
control_a	GAPDH	FAM	FAM	Unknown	1	11302	7327.18	No Reference	No Reference	2.664	969.318	3	14	17.89	+	<2 Unique FAM Standards	No Ct	No Ct	<2 Unique FAM Standards	<2 Unique FAM Standards	No Ct for FAM Standards	17.72	0.15	85.34	N/A	N/A	N/A	N/A	N/A
control_a	GAPDH	FAM	FAM	Unknown	1	12565	8085.79	No Reference	No Reference	2.72	969.318	7	14	17.65	+	<2 Unique FAM Standards	No Ct	No Ct	<2 Unique FAM Standards	<2 Unique FAM Standards	No Ct for FAM Standards	17.72	0.15	85.34	N/A	N/A	N/A	N/A	N/A
control_a	GAPDH	FAM	FAM	Unknown	1	12737	8376.45	No Reference	No Reference	2.728	969.318	7	14	17.63	+	<2 Unique FAM Standards	No Ct	No Ct	<2 Unique FAM Standards	<2 Unique FAM Standards	No Ct for FAM Standards	17.72	0.15	85.34	N/A	N/A	N/A	N/A	N/A
control_b	GAPDH	FAM	FAM	Unknown	2	13075	8566.92	No Reference	No Reference	2.942	969.318	7	14	17.88	+	<2 Unique FAM Standards	No Ct	No Ct	<2 Unique FAM Standards	<2 Unique FAM Standards	No Ct for FAM Standards	18.22	0.68	85.33	N/A	N/A	N/A	N/A	N/A
control_b	GAPDH	FAM	FAM	Unknown	2	12882	8231.54	No Reference	No Reference	2.657	969.318	7	15	19	+	<2 Unique FAM Standards	No Ct	No Ct	<2 Unique FAM Standards	<2 Unique FAM Standards	No Ct for FAM Standards	18.22	0.68	85.33	N/A	N/A	N/A	N/A	N/A
control_b	GAPDH	FAM	FAM	Unknown	2	13958	9264.53	No Reference	No Reference	2.868	969.318	7	14	17.78	+	<2 Unique FAM Standards	No Ct	No Ct	<2 Unique FAM Standards	<2 Unique FAM Standards	No Ct for FAM Standards	18.22	0.68	85.33	N/A	N/A	N/A	N/A	N/A
coilin#1_a	GAPDH	FAM	FAM	Unknown	3	12766	8558.37	No Reference	No Reference	2.829	969.318	7	16	19.82	+	<2 Unique FAM Standards	No Ct	No Ct	<2 Unique FAM Standards	<2 Unique FAM Standards	No Ct for FAM Standards	19.83	0.08	84.88	N/A	N/A	N/A	N/A	N/A
coilin#1_a	GAPDH	FAM	FAM	Unknown	3	13385	9085.71	No Reference	No Reference	2.863	969.318	2	16	19.75	+	<2 Unique FAM Standards	No Ct	No Ct	<2 Unique FAM Standards	<2 Unique FAM Standards	No Ct for FAM Standards	19.83	0.08	85.34	N/A	N/A	N/A	N/A	N/A
coilin#1_a	GAPDH	FAM	FAM	Unknown	3	13709	9155.7	No Reference	No Reference	2.965	969.318	7	16	19.91	+	<2 Unique FAM Standards	No Ct	No Ct	<2 Unique FAM Standards	<2 Unique FAM Standards	No Ct for FAM Standards	19.83	0.08	84.88	N/A	N/A	N/A	N/A	N/A
coilin#1_b	GAPDH	FAM	FAM	Unknown	4	12807	8210.43	No Reference	No Reference	2.727	969.318	4	15	18.53	+	<2 Unique FAM Standards	No Ct	No Ct	<2 Unique FAM Standards	<2 Unique FAM Standards	No Ct for FAM Standards	18.47	0.06	85.35	N/A	N/A	N/A	N/A	N/A
coilin#1_b	GAPDH	FAM	FAM	Unknown	4	13995	9348.65	No Reference	No Reference	2.965	969.318	4	15	18.42	+	<2 Unique FAM Standards	No Ct	No Ct	<2 Unique FAM Standards	<2 Unique FAM Standards	No Ct for FAM Standards	18.47	0.06	84.88	N/A	N/A	N/A	N/A	N/A
coilin#1_b	GAPDH	FAM	FAM	Unknown	4	13697	9090.68	No Reference	No Reference	2.885	969.318	4	15	18.46	+	<2 Unique FAM Standards	No Ct	No Ct	<2 Unique FAM Standards	<2 Unique FAM Standards	No Ct for FAM Standards	18.47	0.06	84.88	N/A	N/A	N/A	N/A	N/A
mettl3_a	GAPDH	FAM	FAM	Unknown	5	12944	8508.37	No Reference	No Reference	2.749	969.318	4	13	17.34	+	<2 Unique FAM Standards	No Ct	No Ct	<2 Unique FAM Standards	<2 Unique FAM Standards	No Ct for FAM Standards	17.42	0.08	85.35	N/A	N/A	N/A	N/A	N/A
mettl3_a	GAPDH	FAM	FAM	Unknown	5	13092	8325.96	No Reference	No Reference	2.796	969.318	7	13	17.43	+	<2 Unique FAM Standards	No Ct	No Ct	<2 Unique FAM Standards	<2 Unique FAM Standards	No Ct for FAM Standards	17.42	0.08	84.88	N/A	N/A	N/A	N/A	N/A
mettl3_a	GAPDH	FAM	FAM	Unknown	5	13339	8441.36	No Reference	No Reference	2.781	969.318	7	14	17.5	+	<2 Unique FAM Standards	No Ct	No Ct	<2 Unique FAM Standards	<2 Unique FAM Standards	No Ct for FAM Standards	17.42	0.08	84.88	N/A	N/A	N/A	N/A	N/A
mettl3_b	GAPDH	FAM	FAM	Unknown	6	12633	8182.16	No Reference	No Reference	2.701	969.318	5	13	17.43	+	<2 Unique FAM Standards	No Ct	No Ct	<2 Unique FAM Standards	<2 Unique FAM Standards	No Ct for FAM Standards	17.32	0.14	85.35	N/A	N/A	N/A	N/A	N/A
mettl3_b	GAPDH	FAM	FAM	Unknown	6	13353	8697.89	No Reference	No Reference	2.786	969.318	4	13	17.37	+	<2 Unique FAM Standards	No Ct	No Ct	<2 Unique FAM Standards	<2 Unique FAM Standards	No Ct for FAM Standards	17.32	0.14	84.88	N/A	N/A	N/A	N/A	N/A
mettl3_b	GAPDH	FAM	FAM	Unknown	6	14593	9809.46	No Reference	No Reference	2.945	969.318	6	13	17.16	+	<2 Unique FAM Standards	No Ct	No Ct	<2 Unique FAM Standards	<2 Unique FAM Standards	No Ct for FAM Standards	17.32	0.14	84.88	N/A	N/A	N/A	N/A	N/A
control_a	pri-miR21	FAM	FAM	Unknown	13	13682	9659.11	No Reference	No Reference	3.189	969.318	7	22	26.07	+	<2 Unique FAM Standards	No Ct	No Ct	<2 Unique FAM Standards	<2 Unique FAM Standards	No Ct for FAM Standards	26.09	0.04	77.2	N/A	N/A	N/A	N/A	N/A
control_a	pri-miR21	FAM	FAM	Unknown	13	13508	9370.29	No Reference	No Reference	3.183	969.318	3	22	26.08	+	<2 Unique FAM Standards	No Ct	No Ct	<2 Unique FAM Standards	<2 Unique FAM Standards	No Ct for FAM Standards	26.09	0.04	77.2	N/A	N/A	N/A	N/A	N/A
control_a	pri-miR21	FAM	FAM	Unknown	13	14057	9909.77	No Reference	No Reference	3.354	969.318	3	23	26.13	+	<2 Unique FAM Standards	No Ct	No Ct	<2 Unique FAM Standards	<2 Unique FAM Standards	No Ct for FAM Standards	26.09	0.04	77.2	N/A	N/A	N/A	N/A	N/A
control_b	pri-miR21	FAM	FAM	Unknown	14	14171	9969.81	No Reference	No Reference	3.252	969.318	4	23	26.46	+	<2 Unique FAM Standards	No Ct	No Ct	<2 Unique FAM Standards	<2 Unique FAM Standards	No Ct for FAM Standards	26.5	0.04	77.2	N/A	N/A	N/A	N/A	N/A
control_b	pri-miR21	FAM	FAM	Unknown	14	13842	9610.45	No Reference	No Reference	3.225	969.318	4	23	26.52	+	<2 Unique FAM Standards	No Ct	No Ct	<2 Unique FAM Standards	<2 Unique FAM Standards	No Ct for FAM Standards	26.5	0.04	77.2	N/A	N/A	N/A	N/A	N/A
control_b	pri-miR21	FAM	FAM	Unknown	14	13413	9250.43	No Reference	No Reference	3.211	969.318	5	23	26.53	+	<2 Unique FAM Standards	No Ct	No Ct	<2 Unique FAM Standards	<2 Unique FAM Standards	No Ct for FAM Standards	26.5	0.04	77.2	N/A	N/A	N/A	N/A	N/A
coilin#1_a	pri-miR21	FAM	FAM	Unknown	15	12834	8794.9	No Reference	No Reference	3.163	969.318	4	24	27.95	+	<2 Unique FAM Standards	No Ct	No Ct	<2 Unique FAM Standards	<2 Unique FAM Standards	No Ct for FAM Standards	27.88	0.07	77.21	N/A	N/A	N/A	N/A	N/A
coilin#1_a	pri-miR21	FAM	FAM	Unknown	15	12990	8888	No Reference	No Reference	3.133	969.318	3	24	27.86	+	<2 Unique FAM Standards	No Ct	No Ct	<2 Unique FAM Standards	<2 Unique FAM Standards	No Ct for FAM Standards	27.88	0.07	77.21	N/A	N/A	N/A	N/A	N/A
coilin#1_a	pri-miR21	FAM	FAM	Unknown	15	12822	8807.65	No Reference	No Reference	3.155	969.318	2	24	27.82	+	<2 Unique FAM Standards	No Ct	No Ct	<2 Unique FAM Standards	<2 Unique FAM Standards	No Ct for FAM Standards	27.88	0.07	77.21	N/A	N/A	N/A	N/A	N/A
coilin#1_b	pri-miR21	FAM	FAM	Unknown	16	11983	8015.22	No Reference	No Reference	3.016	969.318	2	23	26.72	+	<2 Unique FAM Standards	No Ct	No Ct	<2 Unique FAM Standards	<2 Unique FAM Standards	No Ct for FAM Standards	26.69	0.04	77.22	N/A	N/A	N/A	N/A	N/A
coilin#1_b	pri-miR21	FAM	FAM	Unknown	16	12124	8078.61	No Reference	No Reference	3.021	969.318	5	23	26.7	+	<2 Unique FAM Standards	No Ct	No Ct	<2 Unique FAM Standards	<2 Unique FAM Standards	No Ct for FAM Standards	26.69	0.04	77.22	N/A	N/A	N/A	N/A	N/A
coilin#1_b	pri-miR21	FAM	FAM	Unknown	16	12427	8338.96	No Reference	No Reference	3.076	969.318	2	23	26.64	+	<2 Unique FAM Standards	No Ct	No Ct	<2 Unique FAM Standards	<2 Unique FAM Standards	No Ct for FAM Standards	26.69	0.04	77.71	N/A	N/A	N/A	N/A	N/A
mettl3_a	pri-miR21	FAM	FAM	Unknown	17	12997	9060.07	No Reference	No Reference	3.095	969.318	3	20	23.78	+	<2 Unique FAM Standards	No Ct	No Ct	<2 Unique FAM Standards	<2 Unique FAM Standards	No Ct for FAM Standards	23.81	0.02	77.63	N/A	N/A	N/A	N/A	N/A
mettl3_a	pri-miR21	FAM	FAM	Unknown	17	13014	9159.28	No Reference	No Reference	3.085	969.318	2	20	23.83	+	<2 Unique FAM Standards	No Ct	No Ct	<2 Unique FAM Standards	<2 Unique FAM Standards	No Ct for FAM Standards	23.81	0.02	77.15	N/A	N/A	N/A	N/A	N/A
mettl3_a	pri-miR21	FAM	FAM	Unknown	17	13274	9363.68	No Reference	No Reference	3.127	969.318	2	20	23.81	+	<2 Unique FAM Standards	No Ct	No Ct	<2 Unique FAM Standards	<2 Unique FAM Standards	No Ct for FAM Standards	23.81	0.02	77.63	N/A	N/A	N/A	N/A	N/A
mettl3_b	pri-miR21	FAM	FAM	Unknown	18	13528	9432.19	No Reference	No Reference	3.241	969.318	4	20	23.68	+	<2 Unique FAM Standards	No Ct	No Ct	<2 Unique FAM Standards	<2 Unique FAM Standards	No Ct for FAM Standards	23.61	0.06	77.65	N/A	N/A	N/A	N/A	N/A
mettl3_b	pri-miR21	FAM	FAM	Unknown	18	13958	9841.84	No Reference	No Reference	3.188	969.318	3	20	23.59	+	<2 Unique FAM Standards	No Ct	No Ct	<2 Unique FAM Standards	<2 Unique FAM Standards	No Ct for FAM Standards	23.61	0.06	77.17	N/A	N/A	N/A	N/A	N/A
mettl3_b	pri-miR21	FAM	FAM	Unknown	18	13854	9845.74	No Reference	No Reference	3.242	969.318	2	20	23.57	+	<2 Unique FAM Standards	No Ct	No Ct	<2 Unique FAM Standards	<2 Unique FAM Standards	No Ct for FAM Standards	23.61	0.06	77.17	N/A	N/A	N/A	N/A	N/A

## Sheet: 1F
##Figure 1F. HeLa 72hr meRIP Primary-miR21.
Well Name	Well Comment	Dye	Assay	Well Type	Replicate	R Last	dR Last	Rn Last	dRn Last	RLast/RFirst	Threshold (dR)	Baseline Start Cycle	Baseline End Cycle	Ct (dR)	Final Call (dR)	Quantity (copies)	Quantity Avg. (copies)	Quantity SD (copies)	RSq (dR)	Slope (dR)	Efficiency (%)	Ct Avg. Treated Ind. (dR)	Ct SD Treated Ind. (dR)	Tm Product 1 (-R'(T))	Tm Product 2 (-R'(T))	Tm Product 3 (-R'(T))	Tm Product 4 (-R'(T))	Tm Product 5 (-R'(T))	Tm Product 6 (-R'(T))
control_a	18s rRNA	FAM	FAM	Unknown	1	14005	8004.87	No Reference	No Reference	3.888	2290.47	1	4	8.64	+	<2 Unique FAM Standards	No Ct	No Ct	<2 Unique FAM Standards	<2 Unique FAM Standards	No Ct for FAM Standards	8.56	0.07	81.45	N/A	N/A	N/A	N/A	N/A
control_a	18s rRNA	FAM	FAM	Unknown	1	14672	8944.38	No Reference	No Reference	4.124	2290.47	1	4	8.51	+	<2 Unique FAM Standards	No Ct	No Ct	<2 Unique FAM Standards	<2 Unique FAM Standards	No Ct for FAM Standards	8.56	0.07	80.95	N/A	N/A	N/A	N/A	N/A
control_a	18s rRNA	FAM	FAM	Unknown	1	14342	8813.57	No Reference	No Reference	3.998	2290.47	1	4	8.53	+	<2 Unique FAM Standards	No Ct	No Ct	<2 Unique FAM Standards	<2 Unique FAM Standards	No Ct for FAM Standards	8.56	0.07	80.95	N/A	N/A	N/A	N/A	N/A
control_b	18s rRNA	FAM	FAM	Unknown	2	15824	8790.66	No Reference	No Reference	4.115	2290.47	1	4	8.14	+	<2 Unique FAM Standards	No Ct	No Ct	<2 Unique FAM Standards	<2 Unique FAM Standards	No Ct for FAM Standards	8.04	0.09	80.97	N/A	N/A	N/A	N/A	N/A
control_b	18s rRNA	FAM	FAM	Unknown	2	16289	10094.1	No Reference	No Reference	4.482	2290.47	1	4	8.01	+	<2 Unique FAM Standards	No Ct	No Ct	<2 Unique FAM Standards	<2 Unique FAM Standards	No Ct for FAM Standards	8.04	0.09	80.97	N/A	N/A	N/A	N/A	N/A
control_b	18s rRNA	FAM	FAM	Unknown	2	16259	10124.6	No Reference	No Reference	4.339	2290.47	1	4	7.97	+	<2 Unique FAM Standards	No Ct	No Ct	<2 Unique FAM Standards	<2 Unique FAM Standards	No Ct for FAM Standards	8.04	0.09	80.97	N/A	N/A	N/A	N/A	N/A
coilin#1_a	18s rRNA	FAM	FAM	Unknown	3	15525	9077.88	No Reference	No Reference	4.171	2290.47	1	4	7.97	+	<2 Unique FAM Standards	No Ct	No Ct	<2 Unique FAM Standards	<2 Unique FAM Standards	No Ct for FAM Standards	8	0.04	80.97	N/A	N/A	N/A	N/A	N/A
coilin#1_a	18s rRNA	FAM	FAM	Unknown	3	15505	9000.05	No Reference	No Reference	4.182	2290.47	1	4	8.02	+	<2 Unique FAM Standards	No Ct	No Ct	<2 Unique FAM Standards	<2 Unique FAM Standards	No Ct for FAM Standards	8	0.04	80.97	N/A	N/A	N/A	N/A	N/A
coilin#1_b	18s rRNA	FAM	FAM	Unknown	4	15290	9650.97	No Reference	No Reference	3.958	2290.47	1	4	8.43	+	<2 Unique FAM Standards	No Ct	No Ct	<2 Unique FAM Standards	<2 Unique FAM Standards	No Ct for FAM Standards	8.44	0.19	80.97	N/A	N/A	N/A	N/A	N/A
coilin#1_b	18s rRNA	FAM	FAM	Unknown	4	16616	10992.1	No Reference	No Reference	4.355	2290.47	1	4	8.26	+	<2 Unique FAM Standards	No Ct	No Ct	<2 Unique FAM Standards	<2 Unique FAM Standards	No Ct for FAM Standards	8.44	0.19	80.97	N/A	N/A	N/A	N/A	N/A
coilin#1_b	18s rRNA	FAM	FAM	Unknown	4	14417	8685.22	No Reference	No Reference	3.871	2290.47	1	4	8.64	+	<2 Unique FAM Standards	No Ct	No Ct	<2 Unique FAM Standards	<2 Unique FAM Standards	No Ct for FAM Standards	8.44	0.19	80.97	N/A	N/A	N/A	N/A	N/A
mettl3_a	18s rRNA	FAM	FAM	Unknown	5	15940	9210.36	No Reference	No Reference	4.217	2290.47	1	4	8.1	+	<2 Unique FAM Standards	No Ct	No Ct	<2 Unique FAM Standards	<2 Unique FAM Standards	No Ct for FAM Standards	8.1	0.04	81.03	N/A	N/A	N/A	N/A	N/A
mettl3_a	18s rRNA	FAM	FAM	Unknown	5	16196	9896.34	No Reference	No Reference	4.324	2290.47	1	4	8.05	+	<2 Unique FAM Standards	No Ct	No Ct	<2 Unique FAM Standards	<2 Unique FAM Standards	No Ct for FAM Standards	8.1	0.04	81.03	N/A	N/A	N/A	N/A	N/A
mettl3_a	18s rRNA	FAM	FAM	Unknown	5	15482	9218.35	No Reference	No Reference	4.155	2290.47	1	4	8.14	+	<2 Unique FAM Standards	No Ct	No Ct	<2 Unique FAM Standards	<2 Unique FAM Standards	No Ct for FAM Standards	8.1	0.04	80.55	N/A	N/A	N/A	N/A	N/A
mettl3_b	18s rRNA	FAM	FAM	Unknown	6	15452	9447.57	No Reference	No Reference	4.035	2290.47	1	4	8.13	+	<2 Unique FAM Standards	No Ct	No Ct	<2 Unique FAM Standards	<2 Unique FAM Standards	No Ct for FAM Standards	8.08	0.09	81.05	N/A	N/A	N/A	N/A	N/A
mettl3_b	18s rRNA	FAM	FAM	Unknown	6	15584	9894.51	No Reference	No Reference	4.318	2290.47	1	4	8.13	+	<2 Unique FAM Standards	No Ct	No Ct	<2 Unique FAM Standards	<2 Unique FAM Standards	No Ct for FAM Standards	8.08	0.09	80.58	N/A	N/A	N/A	N/A	N/A
mettl3_b	18s rRNA	FAM	FAM	Unknown	6	17364	11049.8	No Reference	No Reference	4.445	2290.47	1	4	7.98	+	<2 Unique FAM Standards	No Ct	No Ct	<2 Unique FAM Standards	<2 Unique FAM Standards	No Ct for FAM Standards	8.08	0.09	80.58	N/A	N/A	N/A	N/A	N/A
control_a	pri-miR21	FAM	FAM	Unknown	13	18539	13474.9	No Reference	No Reference	3.727	2290.47	7	20	24.71	+	<2 Unique FAM Standards	No Ct	No Ct	<2 Unique FAM Standards	<2 Unique FAM Standards	No Ct for FAM Standards	24.65	0.09	77.65	N/A	N/A	N/A	N/A	N/A
control_a	pri-miR21	FAM	FAM	Unknown	13	19047	13997.9	No Reference	No Reference	3.763	2290.47	4	20	24.55	+	<2 Unique FAM Standards	No Ct	No Ct	<2 Unique FAM Standards	<2 Unique FAM Standards	No Ct for FAM Standards	24.65	0.09	77.65	N/A	N/A	N/A	N/A	N/A
control_a	pri-miR21	FAM	FAM	Unknown	13	18222	13432.8	No Reference	No Reference	3.884	2290.47	3	20	24.69	+	<2 Unique FAM Standards	No Ct	No Ct	<2 Unique FAM Standards	<2 Unique FAM Standards	No Ct for FAM Standards	24.65	0.09	77.65	N/A	N/A	N/A	N/A	N/A
control_b	pri-miR21	FAM	FAM	Unknown	14	19373	14230.8	No Reference	No Reference	3.798	2290.47	7	20	24.4	+	<2 Unique FAM Standards	No Ct	No Ct	<2 Unique FAM Standards	<2 Unique FAM Standards	No Ct for FAM Standards	24.57	0.22	77.65	N/A	N/A	N/A	N/A	N/A
control_b	pri-miR21	FAM	FAM	Unknown	14	18965	13930.4	No Reference	No Reference	3.662	2290.47	3	20	24.49	+	<2 Unique FAM Standards	No Ct	No Ct	<2 Unique FAM Standards	<2 Unique FAM Standards	No Ct for FAM Standards	24.57	0.22	77.65	N/A	N/A	N/A	N/A	N/A
control_b	pri-miR21	FAM	FAM	Unknown	14	16562	11971.6	No Reference	No Reference	3.635	2290.47	4	20	24.82	+	<2 Unique FAM Standards	No Ct	No Ct	<2 Unique FAM Standards	<2 Unique FAM Standards	No Ct for FAM Standards	24.57	0.22	77.65	N/A	N/A	N/A	N/A	N/A
coilin#1_a	pri-miR21	FAM	FAM	Unknown	15	18336	13481.1	No Reference	No Reference	3.691	2290.47	2	20	24.34	+	<2 Unique FAM Standards	No Ct	No Ct	<2 Unique FAM Standards	<2 Unique FAM Standards	No Ct for FAM Standards	24.39	0.1	77.67	N/A	N/A	N/A	N/A	N/A
coilin#1_a	pri-miR21	FAM	FAM	Unknown	15	18834	13741.8	No Reference	No Reference	3.625	2290.47	3	20	24.33	+	<2 Unique FAM Standards	No Ct	No Ct	<2 Unique FAM Standards	<2 Unique FAM Standards	No Ct for FAM Standards	24.39	0.1	77.67	N/A	N/A	N/A	N/A	N/A
coilin#1_a	pri-miR21	FAM	FAM	Unknown	15	17679	12830.5	No Reference	No Reference	3.607	2290.47	2	20	24.51	+	<2 Unique FAM Standards	No Ct	No Ct	<2 Unique FAM Standards	<2 Unique FAM Standards	No Ct for FAM Standards	24.39	0.1	77.67	N/A	N/A	N/A	N/A	N/A
coilin#1_b	pri-miR21	FAM	FAM	Unknown	16	16563	11927	No Reference	No Reference	3.429	2290.47	2	21	25.86	+	<2 Unique FAM Standards	No Ct	No Ct	<2 Unique FAM Standards	<2 Unique FAM Standards	No Ct for FAM Standards	25.82	0.04	77.65	N/A	N/A	N/A	N/A	N/A
coilin#1_b	pri-miR21	FAM	FAM	Unknown	16	17231	12201.1	No Reference	No Reference	3.443	2290.47	7	21	25.79	+	<2 Unique FAM Standards	No Ct	No Ct	<2 Unique FAM Standards	<2 Unique FAM Standards	No Ct for FAM Standards	25.82	0.04	77.65	N/A	N/A	N/A	N/A	N/A
coilin#1_b	pri-miR21	FAM	FAM	Unknown	16	16956	12103	No Reference	No Reference	3.375	2290.47	2	21	25.81	+	<2 Unique FAM Standards	No Ct	No Ct	<2 Unique FAM Standards	<2 Unique FAM Standards	No Ct for FAM Standards	25.82	0.04	77.65	N/A	N/A	N/A	N/A	N/A
mettl3_a	pri-miR21	FAM	FAM	Unknown	17	17924	13240.3	No Reference	No Reference	3.761	2290.47	2	20	25.24	+	<2 Unique FAM Standards	No Ct	No Ct	<2 Unique FAM Standards	<2 Unique FAM Standards	No Ct for FAM Standards	25.34	0.09	78.08	N/A	N/A	N/A	N/A	N/A
mettl3_a	pri-miR21	FAM	FAM	Unknown	17	16507	11792	No Reference	No Reference	3.334	2290.47	3	21	25.41	+	<2 Unique FAM Standards	No Ct	No Ct	<2 Unique FAM Standards	<2 Unique FAM Standards	No Ct for FAM Standards	25.34	0.09	77.59	N/A	N/A	N/A	N/A	N/A
mettl3_a	pri-miR21	FAM	FAM	Unknown	17	16943	12271.7	No Reference	No Reference	3.524	2290.47	2	21	25.37	+	<2 Unique FAM Standards	No Ct	No Ct	<2 Unique FAM Standards	<2 Unique FAM Standards	No Ct for FAM Standards	25.34	0.09	77.59	N/A	N/A	N/A	N/A	N/A
mettl3_b	pri-miR21	FAM	FAM	Unknown	18	19096	13940.9	No Reference	No Reference	3.806	2290.47	5	20	25.11	+	<2 Unique FAM Standards	No Ct	No Ct	<2 Unique FAM Standards	<2 Unique FAM Standards	No Ct for FAM Standards	25.18	0.22	77.64	N/A	N/A	N/A	N/A	N/A
mettl3_b	pri-miR21	FAM	FAM	Unknown	18	19649	14717.4	No Reference	No Reference	3.904	2290.47	2	20	25	+	<2 Unique FAM Standards	No Ct	No Ct	<2 Unique FAM Standards	<2 Unique FAM Standards	No Ct for FAM Standards	25.18	0.22	77.64	N/A	N/A	N/A	N/A	N/A
mettl3_b	pri-miR21	FAM	FAM	Unknown	18	17462	12680.7	No Reference	No Reference	3.639	2290.47	2	21	25.43	+	<2 Unique FAM Standards	No Ct	No Ct	<2 Unique FAM Standards	<2 Unique FAM Standards	No Ct for FAM Standards	25.18	0.22	77.64	N/A	N/A	N/A	N/A	N/A

## Sheet: 1G
##Figure 1G. WI38 Primary-Let7a.
Well Name	Well Comment	Dye	Assay	Well Type	Replicate	R Last	dR Last	Rn Last	dRn Last	RLast/RFirst	Threshold (dR)	Baseline Start Cycle	Baseline End Cycle	Ct (dR)	Final Call (dR)	Quantity (copies)	Quantity Avg. (copies)	Quantity SD (copies)	RSq (dR)	Slope (dR)	Efficiency (%)	Ct Avg. Treated Ind. (dR)	Ct SD Treated Ind. (dR)	Tm Product 1 (-R'(T))	Tm Product 2 (-R'(T))	Tm Product 3 (-R'(T))	Tm Product 4 (-R'(T))	Tm Product 5 (-R'(T))	Tm Product 6 (-R'(T))
control_a	GAPDH	FAM	FAM	Unknown	1	11822	7416.58	No Reference	No Reference	2.719	966.934	7	14	17.93	+	<2 Unique FAM Standards	No Ct	No Ct	<2 Unique FAM Standards	<2 Unique FAM Standards	No Ct for FAM Standards	17.77	0.16	85.28	N/A	N/A	N/A	N/A	N/A
control_a	GAPDH	FAM	FAM	Unknown	1	12634	8474.91	No Reference	No Reference	2.571	966.934	3	14	17.61	+	<2 Unique FAM Standards	No Ct	No Ct	<2 Unique FAM Standards	<2 Unique FAM Standards	No Ct for FAM Standards	17.77	0.16	84.8	N/A	N/A	N/A	N/A	N/A
control_a	GAPDH	FAM	FAM	Unknown	1	12327	8141.49	No Reference	No Reference	2.605	966.934	2	14	17.76	+	<2 Unique FAM Standards	No Ct	No Ct	<2 Unique FAM Standards	<2 Unique FAM Standards	No Ct for FAM Standards	17.77	0.16	85.28	N/A	N/A	N/A	N/A	N/A
control_b	GAPDH	FAM	FAM	Unknown	2	12706	8465.13	No Reference	No Reference	2.752	966.934	2	13	17.37	+	<2 Unique FAM Standards	No Ct	No Ct	<2 Unique FAM Standards	<2 Unique FAM Standards	No Ct for FAM Standards	17.37	0.06	85.28	N/A	N/A	N/A	N/A	N/A
control_b	GAPDH	FAM	FAM	Unknown	2	13443	8898.15	No Reference	No Reference	2.761	966.934	5	13	17.31	+	<2 Unique FAM Standards	No Ct	No Ct	<2 Unique FAM Standards	<2 Unique FAM Standards	No Ct for FAM Standards	17.37	0.06	85.28	N/A	N/A	N/A	N/A	N/A
control_b	GAPDH	FAM	FAM	Unknown	2	13214	8713.02	No Reference	No Reference	2.758	966.934	6	13	17.42	+	<2 Unique FAM Standards	No Ct	No Ct	<2 Unique FAM Standards	<2 Unique FAM Standards	No Ct for FAM Standards	17.37	0.06	85.28	N/A	N/A	N/A	N/A	N/A
coilin#1_a	GAPDH	FAM	FAM	Unknown	3	12155	7905.14	No Reference	No Reference	2.726	966.934	2	14	18	+	<2 Unique FAM Standards	No Ct	No Ct	<2 Unique FAM Standards	<2 Unique FAM Standards	No Ct for FAM Standards	17.91	0.08	85.3	N/A	N/A	N/A	N/A	N/A
coilin#1_a	GAPDH	FAM	FAM	Unknown	3	13772	8998.85	No Reference	No Reference	2.754	966.934	7	14	17.86	+	<2 Unique FAM Standards	No Ct	No Ct	<2 Unique FAM Standards	<2 Unique FAM Standards	No Ct for FAM Standards	17.91	0.08	85.3	N/A	N/A	N/A	N/A	N/A
coilin#1_a	GAPDH	FAM	FAM	Unknown	3	13226	8976.09	No Reference	No Reference	2.767	966.934	2	14	17.87	+	<2 Unique FAM Standards	No Ct	No Ct	<2 Unique FAM Standards	<2 Unique FAM Standards	No Ct for FAM Standards	17.91	0.08	85.3	N/A	N/A	N/A	N/A	N/A
coilin#1_b	GAPDH	FAM	FAM	Unknown	4	12385	7991.31	No Reference	No Reference	2.619	966.934	5	14	18.09	+	<2 Unique FAM Standards	No Ct	No Ct	<2 Unique FAM Standards	<2 Unique FAM Standards	No Ct for FAM Standards	18.04	0.06	85.35	N/A	N/A	N/A	N/A	N/A
coilin#1_b	GAPDH	FAM	FAM	Unknown	4	13783	8891.77	No Reference	No Reference	2.798	966.934	7	14	18.05	+	<2 Unique FAM Standards	No Ct	No Ct	<2 Unique FAM Standards	<2 Unique FAM Standards	No Ct for FAM Standards	18.04	0.06	85.35	N/A	N/A	N/A	N/A	N/A
coilin#1_b	GAPDH	FAM	FAM	Unknown	4	13290	8861.53	No Reference	No Reference	2.75	966.934	3	14	17.98	+	<2 Unique FAM Standards	No Ct	No Ct	<2 Unique FAM Standards	<2 Unique FAM Standards	No Ct for FAM Standards	18.04	0.06	84.85	N/A	N/A	N/A	N/A	N/A
mettl3_b	GAPDH	FAM	FAM	Unknown	6	13022	8639.33	No Reference	No Reference	2.796	966.934	2	15	18.5	+	<2 Unique FAM Standards	No Ct	No Ct	<2 Unique FAM Standards	<2 Unique FAM Standards	No Ct for FAM Standards	18.46	0.09	85.34	N/A	N/A	N/A	N/A	N/A
mettl3_b	GAPDH	FAM	FAM	Unknown	6	13731	9105.32	No Reference	No Reference	2.807	966.934	3	15	18.54	+	<2 Unique FAM Standards	No Ct	No Ct	<2 Unique FAM Standards	<2 Unique FAM Standards	No Ct for FAM Standards	18.46	0.09	84.88	N/A	N/A	N/A	N/A	N/A
mettl3_b	GAPDH	FAM	FAM	Unknown	6	14036	9479.06	No Reference	No Reference	2.853	966.934	2	15	18.36	+	<2 Unique FAM Standards	No Ct	No Ct	<2 Unique FAM Standards	<2 Unique FAM Standards	No Ct for FAM Standards	18.46	0.09	84.88	N/A	N/A	N/A	N/A	N/A
control_a	pri-Let7a	FAM	FAM	Unknown	19	12755	8958.99	No Reference	No Reference	3.058	966.934	2	23	26.72	+	<2 Unique FAM Standards	No Ct	No Ct	<2 Unique FAM Standards	<2 Unique FAM Standards	No Ct for FAM Standards	26.71	0.01	78.09	N/A	N/A	N/A	N/A	N/A
control_a	pri-Let7a	FAM	FAM	Unknown	19	13198	9331.66	No Reference	No Reference	3.244	966.934	2	23	26.7	+	<2 Unique FAM Standards	No Ct	No Ct	<2 Unique FAM Standards	<2 Unique FAM Standards	No Ct for FAM Standards	26.71	0.01	77.63	N/A	N/A	N/A	N/A	N/A
control_a	pri-Let7a	FAM	FAM	Unknown	19	12777	8876.04	No Reference	No Reference	2.98	966.934	2	23	26.72	+	<2 Unique FAM Standards	No Ct	No Ct	<2 Unique FAM Standards	<2 Unique FAM Standards	No Ct for FAM Standards	26.71	0.01	77.63	N/A	N/A	N/A	N/A	N/A
control_b	pri-Let7a	FAM	FAM	Unknown	20	13117	9139.64	No Reference	No Reference	3.16	966.934	2	23	26.84	+	<2 Unique FAM Standards	No Ct	No Ct	<2 Unique FAM Standards	<2 Unique FAM Standards	No Ct for FAM Standards	26.9	0.11	77.65	N/A	N/A	N/A	N/A	N/A
control_b	pri-Let7a	FAM	FAM	Unknown	20	12332	8427.57	No Reference	No Reference	2.998	966.934	4	23	27.03	+	<2 Unique FAM Standards	No Ct	No Ct	<2 Unique FAM Standards	<2 Unique FAM Standards	No Ct for FAM Standards	26.9	0.11	77.65	N/A	N/A	N/A	N/A	N/A
control_b	pri-Let7a	FAM	FAM	Unknown	20	13237	9276.05	No Reference	No Reference	3.098	966.934	3	23	26.82	+	<2 Unique FAM Standards	No Ct	No Ct	<2 Unique FAM Standards	<2 Unique FAM Standards	No Ct for FAM Standards	26.9	0.11	77.65	N/A	N/A	N/A	N/A	N/A
coilin#1_a	pri-Let7a	FAM	FAM	Unknown	21	13113	9249.11	No Reference	No Reference	3.113	966.934	2	23	26.62	+	<2 Unique FAM Standards	No Ct	No Ct	<2 Unique FAM Standards	<2 Unique FAM Standards	No Ct for FAM Standards	26.53	0.08	77.65	N/A	N/A	N/A	N/A	N/A
coilin#1_a	pri-Let7a	FAM	FAM	Unknown	21	13297	9382.28	No Reference	No Reference	3.116	966.934	2	23	26.47	+	<2 Unique FAM Standards	No Ct	No Ct	<2 Unique FAM Standards	<2 Unique FAM Standards	No Ct for FAM Standards	26.53	0.08	77.65	N/A	N/A	N/A	N/A	N/A
coilin#1_a	pri-Let7a	FAM	FAM	Unknown	21	13172	9326.48	No Reference	No Reference	3.182	966.934	4	23	26.49	+	<2 Unique FAM Standards	No Ct	No Ct	<2 Unique FAM Standards	<2 Unique FAM Standards	No Ct for FAM Standards	26.53	0.08	77.65	N/A	N/A	N/A	N/A	N/A
coilin#1_b	pri-Let7a	FAM	FAM	Unknown	22	12946	8947.87	No Reference	No Reference	2.986	966.934	2	23	26.76	+	<2 Unique FAM Standards	No Ct	No Ct	<2 Unique FAM Standards	<2 Unique FAM Standards	No Ct for FAM Standards	26.81	0.05	77.65	N/A	N/A	N/A	N/A	N/A
coilin#1_b	pri-Let7a	FAM	FAM	Unknown	22	12630	8747.26	No Reference	No Reference	3.017	966.934	3	23	26.87	+	<2 Unique FAM Standards	No Ct	No Ct	<2 Unique FAM Standards	<2 Unique FAM Standards	No Ct for FAM Standards	26.81	0.05	77.65	N/A	N/A	N/A	N/A	N/A
coilin#1_b	pri-Let7a	FAM	FAM	Unknown	22	12834	8993.49	No Reference	No Reference	3.126	966.934	2	23	26.8	+	<2 Unique FAM Standards	No Ct	No Ct	<2 Unique FAM Standards	<2 Unique FAM Standards	No Ct for FAM Standards	26.81	0.05	77.65	N/A	N/A	N/A	N/A	N/A
mettl3_b	pri-Let7a	FAM	FAM	Unknown	24	11097	7408.88	No Reference	No Reference	2.85	966.934	2	23	27.45	+	<2 Unique FAM Standards	No Ct	No Ct	<2 Unique FAM Standards	<2 Unique FAM Standards	No Ct for FAM Standards	27.39	0.06	78.15	N/A	N/A	N/A	N/A	N/A
mettl3_b	pri-Let7a	FAM	FAM	Unknown	24	11085	7424.15	No Reference	No Reference	2.848	966.934	2	23	27.33	+	<2 Unique FAM Standards	No Ct	No Ct	<2 Unique FAM Standards	<2 Unique FAM Standards	No Ct for FAM Standards	27.39	0.06	78.15	N/A	N/A	N/A	N/A	N/A
mettl3_b	pri-Let7a	FAM	FAM	Unknown	24	10079	6498.38	No Reference	No Reference	2.67	966.934	2	23	27.38	+	<2 Unique FAM Standards	No Ct	No Ct	<2 Unique FAM Standards	<2 Unique FAM Standards	No Ct for FAM Standards	27.39	0.06	78.15	N/A	N/A	N/A	N/A	N/A
control_c	GAPDH	FAM	FAM	Unknown	1	11850	7404.89	No Reference	No Reference	2.57	715.806	7	14	17.63	+	<2 Unique FAM Standards	No Ct	No Ct	<2 Unique FAM Standards	<2 Unique FAM Standards	No Ct for FAM Standards	17.61	0.03	85.31	N/A	N/A	N/A	N/A	N/A
control_c	GAPDH	FAM	FAM	Unknown	1	12328	7981.79	No Reference	No Reference	2.709	715.806	5	14	17.57	+	<2 Unique FAM Standards	No Ct	No Ct	<2 Unique FAM Standards	<2 Unique FAM Standards	No Ct for FAM Standards	17.61	0.03	85.31	N/A	N/A	N/A	N/A	N/A
control_c	GAPDH	FAM	FAM	Unknown	1	12578	8063.43	No Reference	No Reference	2.658	715.806	7	14	17.62	+	<2 Unique FAM Standards	No Ct	No Ct	<2 Unique FAM Standards	<2 Unique FAM Standards	No Ct for FAM Standards	17.61	0.03	85.31	N/A	N/A	N/A	N/A	N/A
control_d	GAPDH	FAM	FAM	Unknown	2	12805	8105.94	No Reference	No Reference	2.715	715.806	7	14	17.56	+	<2 Unique FAM Standards	No Ct	No Ct	<2 Unique FAM Standards	<2 Unique FAM Standards	No Ct for FAM Standards	17.31	0.22	85.34	N/A	N/A	N/A	N/A	N/A
control_d	GAPDH	FAM	FAM	Unknown	2	12818	8666.06	No Reference	No Reference	2.744	715.806	2	14	17.26	+	<2 Unique FAM Standards	No Ct	No Ct	<2 Unique FAM Standards	<2 Unique FAM Standards	No Ct for FAM Standards	17.31	0.22	85.34	N/A	N/A	N/A	N/A	N/A
control_d	GAPDH	FAM	FAM	Unknown	2	14697	10222.8	No Reference	No Reference	2.853	715.806	2	14	17.12	+	<2 Unique FAM Standards	No Ct	No Ct	<2 Unique FAM Standards	<2 Unique FAM Standards	No Ct for FAM Standards	17.31	0.22	85.34	N/A	N/A	N/A	N/A	N/A
coilin#1_c	GAPDH	FAM	FAM	Unknown	3	12736	7870.27	No Reference	No Reference	2.525	715.806	2	14	17.71	+	<2 Unique FAM Standards	No Ct	No Ct	<2 Unique FAM Standards	<2 Unique FAM Standards	No Ct for FAM Standards	17.58	0.12	85.33	N/A	N/A	N/A	N/A	N/A
coilin#1_c	GAPDH	FAM	FAM	Unknown	3	13156	8928.47	No Reference	No Reference	2.75	715.806	2	14	17.49	+	<2 Unique FAM Standards	No Ct	No Ct	<2 Unique FAM Standards	<2 Unique FAM Standards	No Ct for FAM Standards	17.58	0.12	85.33	N/A	N/A	N/A	N/A	N/A
coilin#1_c	GAPDH	FAM	FAM	Unknown	3	14745	9878.59	No Reference	No Reference	2.821	715.806	4	15	17.54	+	<2 Unique FAM Standards	No Ct	No Ct	<2 Unique FAM Standards	<2 Unique FAM Standards	No Ct for FAM Standards	17.58	0.12	85.33	N/A	N/A	N/A	N/A	N/A
coilin#1_d	GAPDH	FAM	FAM	Unknown	4	11736	7425.55	No Reference	No Reference	2.442	715.806	3	14	17.8	+	<2 Unique FAM Standards	No Ct	No Ct	<2 Unique FAM Standards	<2 Unique FAM Standards	No Ct for FAM Standards	17.65	0.14	85.34	N/A	N/A	N/A	N/A	N/A
coilin#1_d	GAPDH	FAM	FAM	Unknown	4	12940	8585.98	No Reference	No Reference	2.71	715.806	2	14	17.52	+	<2 Unique FAM Standards	No Ct	No Ct	<2 Unique FAM Standards	<2 Unique FAM Standards	No Ct for FAM Standards	17.65	0.14	85.34	N/A	N/A	N/A	N/A	N/A
coilin#1_d	GAPDH	FAM	FAM	Unknown	4	13842	9134.36	No Reference	No Reference	2.813	715.806	7	14	17.61	+	<2 Unique FAM Standards	No Ct	No Ct	<2 Unique FAM Standards	<2 Unique FAM Standards	No Ct for FAM Standards	17.65	0.14	84.88	N/A	N/A	N/A	N/A	N/A
mettl3_c	GAPDH	FAM	FAM	Unknown	5	12306	8033.47	No Reference	No Reference	2.662	715.806	2	14	17.96	+	<2 Unique FAM Standards	No Ct	No Ct	<2 Unique FAM Standards	<2 Unique FAM Standards	No Ct for FAM Standards	18	0.08	85.35	N/A	N/A	N/A	N/A	N/A
mettl3_c	GAPDH	FAM	FAM	Unknown	5	13720	9027.19	No Reference	No Reference	2.778	715.806	4	15	17.95	+	<2 Unique FAM Standards	No Ct	No Ct	<2 Unique FAM Standards	<2 Unique FAM Standards	No Ct for FAM Standards	18	0.08	84.88	N/A	N/A	N/A	N/A	N/A
mettl3_c	GAPDH	FAM	FAM	Unknown	5	13853	8794.43	No Reference	No Reference	2.712	715.806	5	15	18.1	+	<2 Unique FAM Standards	No Ct	No Ct	<2 Unique FAM Standards	<2 Unique FAM Standards	No Ct for FAM Standards	18	0.08	84.88	N/A	N/A	N/A	N/A	N/A
mettl3_d	GAPDH	FAM	FAM	Unknown	6	12836	8530.96	No Reference	No Reference	2.713	715.806	4	15	18.29	+	<2 Unique FAM Standards	No Ct	No Ct	<2 Unique FAM Standards	<2 Unique FAM Standards	No Ct for FAM Standards	18.28	0.03	85.38	N/A	N/A	N/A	N/A	N/A
mettl3_d	GAPDH	FAM	FAM	Unknown	6	13882	9253.61	No Reference	No Reference	2.791	715.806	3	15	18.3	+	<2 Unique FAM Standards	No Ct	No Ct	<2 Unique FAM Standards	<2 Unique FAM Standards	No Ct for FAM Standards	18.28	0.03	84.9	N/A	N/A	N/A	N/A	N/A
mettl3_d	GAPDH	FAM	FAM	Unknown	6	15061	10004	No Reference	No Reference	2.884	715.806	7	15	18.24	+	<2 Unique FAM Standards	No Ct	No Ct	<2 Unique FAM Standards	<2 Unique FAM Standards	No Ct for FAM Standards	18.28	0.03	84.9	N/A	N/A	N/A	N/A	N/A
control_c	pri-Let7a	FAM	FAM	Unknown	19	13347	9428.11	No Reference	No Reference	3.088	715.806	2	23	26.71	+	<2 Unique FAM Standards	No Ct	No Ct	<2 Unique FAM Standards	<2 Unique FAM Standards	No Ct for FAM Standards	26.65	0.05	78.11	N/A	N/A	N/A	N/A	N/A
control_c	pri-Let7a	FAM	FAM	Unknown	19	13662	9664.67	No Reference	No Reference	3.135	715.806	2	24	26.65	+	<2 Unique FAM Standards	No Ct	No Ct	<2 Unique FAM Standards	<2 Unique FAM Standards	No Ct for FAM Standards	26.65	0.05	77.65	N/A	N/A	N/A	N/A	N/A
control_c	pri-Let7a	FAM	FAM	Unknown	19	14435	10267	No Reference	No Reference	3.171	715.806	2	24	26.61	+	<2 Unique FAM Standards	No Ct	No Ct	<2 Unique FAM Standards	<2 Unique FAM Standards	No Ct for FAM Standards	26.65	0.05	77.65	N/A	N/A	N/A	N/A	N/A
control_d	pri-Let7a	FAM	FAM	Unknown	20	12422	8544.33	No Reference	No Reference	2.883	715.806	2	23	26.76	+	<2 Unique FAM Standards	No Ct	No Ct	<2 Unique FAM Standards	<2 Unique FAM Standards	No Ct for FAM Standards	26.89	0.17	77.65	N/A	N/A	N/A	N/A	N/A
control_d	pri-Let7a	FAM	FAM	Unknown	20	12006	8130.74	No Reference	No Reference	2.856	715.806	2	24	27.08	+	<2 Unique FAM Standards	No Ct	No Ct	<2 Unique FAM Standards	<2 Unique FAM Standards	No Ct for FAM Standards	26.89	0.17	77.65	N/A	N/A	N/A	N/A	N/A
control_d	pri-Let7a	FAM	FAM	Unknown	20	13268	9211.88	No Reference	No Reference	3.056	715.806	2	23	26.82	+	<2 Unique FAM Standards	No Ct	No Ct	<2 Unique FAM Standards	<2 Unique FAM Standards	No Ct for FAM Standards	26.89	0.17	77.65	N/A	N/A	N/A	N/A	N/A
coilin#1_c	pri-Let7a	FAM	FAM	Unknown	21	13470	9493.95	No Reference	No Reference	3.093	715.806	2	23	26.54	+	<2 Unique FAM Standards	No Ct	No Ct	<2 Unique FAM Standards	<2 Unique FAM Standards	No Ct for FAM Standards	26.54	0.02	77.67	N/A	N/A	N/A	N/A	N/A
coilin#1_c	pri-Let7a	FAM	FAM	Unknown	21	14073	10008.4	No Reference	No Reference	3.19	715.806	4	24	26.56	+	<2 Unique FAM Standards	No Ct	No Ct	<2 Unique FAM Standards	<2 Unique FAM Standards	No Ct for FAM Standards	26.54	0.02	77.67	N/A	N/A	N/A	N/A	N/A
coilin#1_c	pri-Let7a	FAM	FAM	Unknown	21	13940	9981.11	No Reference	No Reference	3.223	715.806	3	23	26.53	+	<2 Unique FAM Standards	No Ct	No Ct	<2 Unique FAM Standards	<2 Unique FAM Standards	No Ct for FAM Standards	26.54	0.02	77.67	N/A	N/A	N/A	N/A	N/A
coilin#1_d	pri-Let7a	FAM	FAM	Unknown	22	13461	9412.52	No Reference	No Reference	3.083	715.806	4	23	26.58	+	<2 Unique FAM Standards	No Ct	No Ct	<2 Unique FAM Standards	<2 Unique FAM Standards	No Ct for FAM Standards	26.55	0.09	77.7	N/A	N/A	N/A	N/A	N/A
coilin#1_d	pri-Let7a	FAM	FAM	Unknown	22	12970	9068.6	No Reference	No Reference	3.064	715.806	2	23	26.62	+	<2 Unique FAM Standards	No Ct	No Ct	<2 Unique FAM Standards	<2 Unique FAM Standards	No Ct for FAM Standards	26.55	0.09	77.7	N/A	N/A	N/A	N/A	N/A
coilin#1_d	pri-Let7a	FAM	FAM	Unknown	22	14119	10122	No Reference	No Reference	3.274	715.806	2	23	26.45	+	<2 Unique FAM Standards	No Ct	No Ct	<2 Unique FAM Standards	<2 Unique FAM Standards	No Ct for FAM Standards	26.55	0.09	77.7	N/A	N/A	N/A	N/A	N/A
mettl3_c	pri-Let7a	FAM	FAM	Unknown	23	12811	8915.17	No Reference	No Reference	3.086	715.806	2	24	27.09	+	<2 Unique FAM Standards	No Ct	No Ct	<2 Unique FAM Standards	<2 Unique FAM Standards	No Ct for FAM Standards	27.02	0.1	78.15	N/A	N/A	N/A	N/A	N/A
mettl3_c	pri-Let7a	FAM	FAM	Unknown	23	12803	8951.28	No Reference	No Reference	3.077	715.806	2	23	26.91	+	<2 Unique FAM Standards	No Ct	No Ct	<2 Unique FAM Standards	<2 Unique FAM Standards	No Ct for FAM Standards	27.02	0.1	77.69	N/A	N/A	N/A	N/A	N/A
mettl3_c	pri-Let7a	FAM	FAM	Unknown	23	13240	9356.24	No Reference	No Reference	3.178	715.806	2	24	27.06	+	<2 Unique FAM Standards	No Ct	No Ct	<2 Unique FAM Standards	<2 Unique FAM Standards	No Ct for FAM Standards	27.02	0.1	77.69	N/A	N/A	N/A	N/A	N/A
mettl3_d	pri-Let7a	FAM	FAM	Unknown	24	11024	7221.89	No Reference	No Reference	2.751	715.806	2	23	27.25	+	<2 Unique FAM Standards	No Ct	No Ct	<2 Unique FAM Standards	<2 Unique FAM Standards	No Ct for FAM Standards	27.39	0.34	78.17	N/A	N/A	N/A	N/A	N/A
mettl3_d	pri-Let7a	FAM	FAM	Unknown	24	11103	7413.08	No Reference	No Reference	2.817	715.806	2	24	27.77	+	<2 Unique FAM Standards	No Ct	No Ct	<2 Unique FAM Standards	<2 Unique FAM Standards	No Ct for FAM Standards	27.39	0.34	78.17	N/A	N/A	N/A	N/A	N/A
mettl3_d	pri-Let7a	FAM	FAM	Unknown	24	10944	7460.66	No Reference	No Reference	2.951	715.806	2	23	27.14	+	<2 Unique FAM Standards	No Ct	No Ct	<2 Unique FAM Standards	<2 Unique FAM Standards	No Ct for FAM Standards	27.39	0.34	78.17	N/A	N/A	N/A	N/A	N/A

## Sheet: 1H
##Figure 1H. WI38 meRIP Primary-Let7a.
Well Name	Well Comment	Dye	Assay	Well Type	Replicate	R Last	dR Last	Rn Last	dRn Last	RLast/RFirst	Threshold (dR)	Baseline Start Cycle	Baseline End Cycle	Ct (dR)	Final Call (dR)	Quantity (copies)	Quantity Avg. (copies)	Quantity SD (copies)	RSq (dR)	Slope (dR)	Efficiency (%)	Ct Avg. Treated Ind. (dR)	Ct SD Treated Ind. (dR)	Tm Product 1 (-R'(T))	Tm Product 2 (-R'(T))	Tm Product 3 (-R'(T))	Tm Product 4 (-R'(T))	Tm Product 5 (-R'(T))	Tm Product 6 (-R'(T))
Control_b	18s rRNA	FAM	FAM	Unknown	1	11189	7714.81	No Reference	No Reference	3.068	1348.32	2	10	15.01	+	<2 Unique FAM Standards	No Ct	No Ct	<2 Unique FAM Standards	<2 Unique FAM Standards	No Ct for FAM Standards	14.99	0.04	80.53	N/A	N/A	N/A	N/A	N/A
Control_b	18s rRNA	FAM	FAM	Unknown	1	11259	7672.1	No Reference	No Reference	3.104	1348.32	5	10	15.02	+	<2 Unique FAM Standards	No Ct	No Ct	<2 Unique FAM Standards	<2 Unique FAM Standards	No Ct for FAM Standards	14.99	0.04	80.53	N/A	N/A	N/A	N/A	N/A
Control_b	18s rRNA	FAM	FAM	Unknown	1	11336	7917.97	No Reference	No Reference	3.085	1348.32	2	10	14.95	+	<2 Unique FAM Standards	No Ct	No Ct	<2 Unique FAM Standards	<2 Unique FAM Standards	No Ct for FAM Standards	14.99	0.04	80.53	N/A	N/A	N/A	N/A	N/A
Control_c	18s rRNA	FAM	FAM	Unknown	2	11553	7010.66	No Reference	No Reference	3.089	1348.32	7	11	14.98	+	<2 Unique FAM Standards	No Ct	No Ct	<2 Unique FAM Standards	<2 Unique FAM Standards	No Ct for FAM Standards	14.82	0.14	80.55	N/A	N/A	N/A	N/A	N/A
Control_c	18s rRNA	FAM	FAM	Unknown	2	12131	8069.4	No Reference	No Reference	3.304	1348.32	6	10	14.74	+	<2 Unique FAM Standards	No Ct	No Ct	<2 Unique FAM Standards	<2 Unique FAM Standards	No Ct for FAM Standards	14.82	0.14	80.55	N/A	N/A	N/A	N/A	N/A
Control_c	18s rRNA	FAM	FAM	Unknown	2	11969	8190.12	No Reference	No Reference	3.204	1348.32	3	10	14.75	+	<2 Unique FAM Standards	No Ct	No Ct	<2 Unique FAM Standards	<2 Unique FAM Standards	No Ct for FAM Standards	14.82	0.14	80.55	N/A	N/A	N/A	N/A	N/A
Coilin#1_b	18s rRNA	FAM	FAM	Unknown	3	11735	8211.7	No Reference	No Reference	3.169	1348.32	2	10	14.74	+	<2 Unique FAM Standards	No Ct	No Ct	<2 Unique FAM Standards	<2 Unique FAM Standards	No Ct for FAM Standards	14.67	0.06	80.55	N/A	N/A	N/A	N/A	N/A
Coilin#1_b	18s rRNA	FAM	FAM	Unknown	3	12251	8590.13	No Reference	No Reference	3.208	1348.32	2	10	14.65	+	<2 Unique FAM Standards	No Ct	No Ct	<2 Unique FAM Standards	<2 Unique FAM Standards	No Ct for FAM Standards	14.67	0.06	80.55	N/A	N/A	N/A	N/A	N/A
Coilin#1_b	18s rRNA	FAM	FAM	Unknown	3	12160	8633.75	No Reference	No Reference	3.253	1348.32	2	10	14.62	+	<2 Unique FAM Standards	No Ct	No Ct	<2 Unique FAM Standards	<2 Unique FAM Standards	No Ct for FAM Standards	14.67	0.06	80.55	N/A	N/A	N/A	N/A	N/A
Coilin#1_c	18s rRNA	FAM	FAM	Unknown	4	12092	7589.6	No Reference	No Reference	3.191	1348.32	7	10	14.88	+	<2 Unique FAM Standards	No Ct	No Ct	<2 Unique FAM Standards	<2 Unique FAM Standards	No Ct for FAM Standards	14.74	0.12	80.6	N/A	N/A	N/A	N/A	N/A
Coilin#1_c	18s rRNA	FAM	FAM	Unknown	4	11954	8364.35	No Reference	No Reference	3.125	1348.32	2	10	14.7	+	<2 Unique FAM Standards	No Ct	No Ct	<2 Unique FAM Standards	<2 Unique FAM Standards	No Ct for FAM Standards	14.74	0.12	80.6	N/A	N/A	N/A	N/A	N/A
Coilin#1_c	18s rRNA	FAM	FAM	Unknown	4	12565	8700.42	No Reference	No Reference	3.401	1348.32	4	10	14.65	+	<2 Unique FAM Standards	No Ct	No Ct	<2 Unique FAM Standards	<2 Unique FAM Standards	No Ct for FAM Standards	14.74	0.12	80.6	N/A	N/A	N/A	N/A	N/A
METTL3_b	18s rRNA	FAM	FAM	Unknown	5	12146	7944.48	No Reference	No Reference	3.185	1348.32	7	11	15.34	+	<2 Unique FAM Standards	No Ct	No Ct	<2 Unique FAM Standards	<2 Unique FAM Standards	No Ct for FAM Standards	15.32	0.02	80.58	N/A	N/A	N/A	N/A	N/A
METTL3_b	18s rRNA	FAM	FAM	Unknown	5	12280	8066.12	No Reference	No Reference	3.224	1348.32	7	11	15.29	+	<2 Unique FAM Standards	No Ct	No Ct	<2 Unique FAM Standards	<2 Unique FAM Standards	No Ct for FAM Standards	15.32	0.02	80.58	N/A	N/A	N/A	N/A	N/A
METTL3_b	18s rRNA	FAM	FAM	Unknown	5	12167	7974.89	No Reference	No Reference	3.22	1348.32	7	11	15.33	+	<2 Unique FAM Standards	No Ct	No Ct	<2 Unique FAM Standards	<2 Unique FAM Standards	No Ct for FAM Standards	15.32	0.02	80.58	N/A	N/A	N/A	N/A	N/A
Control_b	pri-Let7a	FAM	FAM	Unknown	6	10471	6679.67	No Reference	No Reference	2.616	1348.32	2	30	33.96	+	<2 Unique FAM Standards	No Ct	No Ct	<2 Unique FAM Standards	<2 Unique FAM Standards	No Ct for FAM Standards	34.35	0.56	81.58	N/A	N/A	N/A	N/A	N/A
Control_b	pri-Let7a	FAM	FAM	Unknown	6	9610	5880.99	No Reference	No Reference	2.44	1348.32	2	31	34.99	+	<2 Unique FAM Standards	No Ct	No Ct	<2 Unique FAM Standards	<2 Unique FAM Standards	No Ct for FAM Standards	34.35	0.56	77.71	N/A	N/A	N/A	N/A	N/A
Control_b	pri-Let7a	FAM	FAM	Unknown	6	11001	7165.25	No Reference	No Reference	2.718	1348.32	2	30	34.11	+	<2 Unique FAM Standards	No Ct	No Ct	<2 Unique FAM Standards	<2 Unique FAM Standards	No Ct for FAM Standards	34.35	0.56	77.71	N/A	N/A	N/A	N/A	N/A
Control_c	pri-Let7a	FAM	FAM	Unknown	7	9301	5614.77	No Reference	No Reference	2.412	1348.32	2	31	35.09	+	<2 Unique FAM Standards	No Ct	No Ct	<2 Unique FAM Standards	<2 Unique FAM Standards	No Ct for FAM Standards	34.24	0.93	77.71	N/A	N/A	N/A	N/A	N/A
Control_c	pri-Let7a	FAM	FAM	Unknown	7	10757	7093.8	No Reference	No Reference	2.755	1348.32	2	29	33.24	+	<2 Unique FAM Standards	No Ct	No Ct	<2 Unique FAM Standards	<2 Unique FAM Standards	No Ct for FAM Standards	34.24	0.93	77.71	N/A	N/A	N/A	N/A	N/A
Control_c	pri-Let7a	FAM	FAM	Unknown	7	10175	6323.17	No Reference	No Reference	2.498	1348.32	2	30	34.38	+	<2 Unique FAM Standards	No Ct	No Ct	<2 Unique FAM Standards	<2 Unique FAM Standards	No Ct for FAM Standards	34.24	0.93	77.71	N/A	N/A	N/A	N/A	N/A
Coilin#1_b	pri-Let7a	FAM	FAM	Unknown	8	9065	5355.06	No Reference	No Reference	2.377	1348.32	2	31	35.16	+	<2 Unique FAM Standards	No Ct	No Ct	<2 Unique FAM Standards	<2 Unique FAM Standards	No Ct for FAM Standards	34.81	0.42	77.75	N/A	N/A	N/A	N/A	N/A
Coilin#1_b	pri-Let7a	FAM	FAM	Unknown	8	9096	5339.48	No Reference	No Reference	2.322	1348.32	2	31	34.93	+	<2 Unique FAM Standards	No Ct	No Ct	<2 Unique FAM Standards	<2 Unique FAM Standards	No Ct for FAM Standards	34.81	0.42	77.75	N/A	N/A	N/A	N/A	N/A
Coilin#1_b	pri-Let7a	FAM	FAM	Unknown	8	9807	5937.88	No Reference	No Reference	2.431	1348.32	2	30	34.34	+	<2 Unique FAM Standards	No Ct	No Ct	<2 Unique FAM Standards	<2 Unique FAM Standards	No Ct for FAM Standards	34.81	0.42	77.75	N/A	N/A	N/A	N/A	N/A
Coilin#1_c	pri-Let7a	FAM	FAM	Unknown	9	9893	6364.99	No Reference	No Reference	2.59	1348.32	2	30	34.23	+	<2 Unique FAM Standards	No Ct	No Ct	<2 Unique FAM Standards	<2 Unique FAM Standards	No Ct for FAM Standards	34.38	0.19	77.65	N/A	N/A	N/A	N/A	N/A
Coilin#1_c	pri-Let7a	FAM	FAM	Unknown	9	8916	5501.35	No Reference	No Reference	2.432	1348.32	2	30	34.59	+	<2 Unique FAM Standards	No Ct	No Ct	<2 Unique FAM Standards	<2 Unique FAM Standards	No Ct for FAM Standards	34.38	0.19	81.47	N/A	N/A	N/A	N/A	N/A
Coilin#1_c	pri-Let7a	FAM	FAM	Unknown	9	9514	6063.71	No Reference	No Reference	2.562	1348.32	2	29	34.33	+	<2 Unique FAM Standards	No Ct	No Ct	<2 Unique FAM Standards	<2 Unique FAM Standards	No Ct for FAM Standards	34.38	0.19	78.13	N/A	N/A	N/A	N/A	N/A
METTL3_b	pri-Let7a	FAM	FAM	Unknown	10	8974	4776.08	No Reference	No Reference	1.99	1348.32	3	31	36.03	+	<2 Unique FAM Standards	No Ct	No Ct	<2 Unique FAM Standards	<2 Unique FAM Standards	No Ct for FAM Standards	35.3	0.82	77.65	N/A	N/A	N/A	N/A	N/A
METTL3_b	pri-Let7a	FAM	FAM	Unknown	10	8960	5420.13	No Reference	No Reference	2.353	1348.32	2	31	35.44	+	<2 Unique FAM Standards	No Ct	No Ct	<2 Unique FAM Standards	<2 Unique FAM Standards	No Ct for FAM Standards	35.3	0.82	78.13	N/A	N/A	N/A	N/A	N/A
METTL3_b	pri-Let7a	FAM	FAM	Unknown	10	9816	5998.94	No Reference	No Reference	2.426	1348.32	2	30	34.42	+	<2 Unique FAM Standards	No Ct	No Ct	<2 Unique FAM Standards	<2 Unique FAM Standards	No Ct for FAM Standards	35.3	0.82	77.65	N/A	N/A	N/A	N/A	N/A
Control_a	18s rRNA	FAM	FAM	Unknown	1	10879	7413.79	No Reference	No Reference	3.025	1761.57	2	10	15.58	+	<2 Unique FAM Standards	No Ct	No Ct	<2 Unique FAM Standards	<2 Unique FAM Standards	No Ct for FAM Standards	15.72	0.13	80.96	N/A	N/A	N/A	N/A	N/A
Control_a	18s rRNA	FAM	FAM	Unknown	1	10399	6604.25	No Reference	No Reference	2.892	1761.57	7	10	15.76	+	<2 Unique FAM Standards	No Ct	No Ct	<2 Unique FAM Standards	<2 Unique FAM Standards	No Ct for FAM Standards	15.72	0.13	80.5	N/A	N/A	N/A	N/A	N/A
Control_a	18s rRNA	FAM	FAM	Unknown	1	10707	6618.01	No Reference	No Reference	2.948	1761.57	7	10	15.63	+	<2 Unique FAM Standards	No Ct	No Ct	<2 Unique FAM Standards	<2 Unique FAM Standards	No Ct for FAM Standards	15.72	0.13	80.97	N/A	N/A	N/A	N/A	N/A
Coilin#1_a	18s rRNA	FAM	FAM	Unknown	4	10786	6630.76	No Reference	No Reference	2.835	1761.57	7	11	15.93	+	<2 Unique FAM Standards	No Ct	No Ct	<2 Unique FAM Standards	<2 Unique FAM Standards	No Ct for FAM Standards	15.71	0.21	80.55	N/A	N/A	N/A	N/A	N/A
Coilin#1_a	18s rRNA	FAM	FAM	Unknown	4	11466	7706.27	No Reference	No Reference	3.134	1761.57	7	10	15.68	+	<2 Unique FAM Standards	No Ct	No Ct	<2 Unique FAM Standards	<2 Unique FAM Standards	No Ct for FAM Standards	15.71	0.21	80.55	N/A	N/A	N/A	N/A	N/A
Coilin#1_a	18s rRNA	FAM	FAM	Unknown	4	11771	8327.19	No Reference	No Reference	3.199	1761.57	4	10	15.51	+	<2 Unique FAM Standards	No Ct	No Ct	<2 Unique FAM Standards	<2 Unique FAM Standards	No Ct for FAM Standards	15.71	0.21	80.55	N/A	N/A	N/A	N/A	N/A
METTL3_a	18s rRNA	FAM	FAM	Unknown	5	10572	6789.19	No Reference	No Reference	2.887	1761.57	2	10	15.17	+	<2 Unique FAM Standards	No Ct	No Ct	<2 Unique FAM Standards	<2 Unique FAM Standards	No Ct for FAM Standards	15.14	0.05	80.55	N/A	N/A	N/A	N/A	N/A
METTL3_a	18s rRNA	FAM	FAM	Unknown	5	10972	6661.3	No Reference	No Reference	3.073	1761.57	7	10	15.18	+	<2 Unique FAM Standards	No Ct	No Ct	<2 Unique FAM Standards	<2 Unique FAM Standards	No Ct for FAM Standards	15.14	0.05	80.55	N/A	N/A	N/A	N/A	N/A
METTL3_a	18s rRNA	FAM	FAM	Unknown	5	11446	7092.11	No Reference	No Reference	3.084	1761.57	7	10	15.08	+	<2 Unique FAM Standards	No Ct	No Ct	<2 Unique FAM Standards	<2 Unique FAM Standards	No Ct for FAM Standards	15.14	0.05	80.55	N/A	N/A	N/A	N/A	N/A
Control_a	pri-Let7a	FAM	FAM	Unknown	7	8243	4742.95	No Reference	No Reference	2.23	1761.57	6	30	35.92	+	<2 Unique FAM Standards	No Ct	No Ct	<2 Unique FAM Standards	<2 Unique FAM Standards	No Ct for FAM Standards	36.91	1.27	78.15	N/A	N/A	N/A	N/A	N/A
Control_a	pri-Let7a	FAM	FAM	Unknown	7	8639	5143.4	No Reference	No Reference	2.359	1761.57	2	31	36.2	+	<2 Unique FAM Standards	No Ct	No Ct	<2 Unique FAM Standards	<2 Unique FAM Standards	No Ct for FAM Standards	36.91	1.27	77.67	N/A	N/A	N/A	N/A	N/A
Control_a	pri-Let7a	FAM	FAM	Unknown	7	6231	2823.77	No Reference	No Reference	1.753	1761.57	2	33	38.6	+	<2 Unique FAM Standards	No Ct	No Ct	<2 Unique FAM Standards	<2 Unique FAM Standards	No Ct for FAM Standards	36.91	1.27	79.65	N/A	N/A	N/A	N/A	N/A
Coilin#1_a	pri-Let7a	FAM	FAM	Unknown	10	8210	4203.86	No Reference	No Reference	1.913	1761.57	2	33	37.44	+	<2 Unique FAM Standards	No Ct	No Ct	<2 Unique FAM Standards	<2 Unique FAM Standards	No Ct for FAM Standards	37.65	0.6	78.1	N/A	N/A	N/A	N/A	N/A
Coilin#1_a	pri-Let7a	FAM	FAM	Unknown	10	8243	4628.98	No Reference	No Reference	2.13	1761.57	4	32	37.17	+	<2 Unique FAM Standards	No Ct	No Ct	<2 Unique FAM Standards	<2 Unique FAM Standards	No Ct for FAM Standards	37.65	0.6	78.1	N/A	N/A	N/A	N/A	N/A
Coilin#1_a	pri-Let7a	FAM	FAM	Unknown	10	6745	3323.24	No Reference	No Reference	1.841	1761.57	4	33	38.32	+	<2 Unique FAM Standards	No Ct	No Ct	<2 Unique FAM Standards	<2 Unique FAM Standards	No Ct for FAM Standards	37.65	0.6	78.1	N/A	N/A	N/A	N/A	N/A
METTL3_a	pri-Let7a	FAM	FAM	Unknown	11	6914	3387.09	No Reference	No Reference	1.854	1761.57	2	33	38.15	+	<2 Unique FAM Standards	No Ct	No Ct	<2 Unique FAM Standards	<2 Unique FAM Standards	No Ct for FAM Standards	37.79	0.58	77.65	N/A	N/A	N/A	N/A	N/A
METTL3_a	pri-Let7a	FAM	FAM	Unknown	11	8054	4355.82	No Reference	No Reference	2.094	1761.57	2	32	37.12	+	<2 Unique FAM Standards	No Ct	No Ct	<2 Unique FAM Standards	<2 Unique FAM Standards	No Ct for FAM Standards	37.79	0.58	78.11	N/A	N/A	N/A	N/A	N/A
METTL3_a	pri-Let7a	FAM	FAM	Unknown	11	7008	3485.29	No Reference	No Reference	1.878	1761.57	2	33	38.11	+	<2 Unique FAM Standards	No Ct	No Ct	<2 Unique FAM Standards	<2 Unique FAM Standards	No Ct for FAM Standards	37.79	0.58	78.11	N/A	N/A	N/A	N/A	N/A

## Sheet: 1I
##Figure 1I. WI38 Primary-miR21.
Well Name	Well Comment	Dye	Assay	Well Type	Replicate	R Last	dR Last	Rn Last	dRn Last	RLast/RFirst	Threshold (dR)	Baseline Start Cycle	Baseline End Cycle	Ct (dR)	Final Call (dR)	Quantity (copies)	Quantity Avg. (copies)	Quantity SD (copies)	RSq (dR)	Slope (dR)	Efficiency (%)	Ct Avg. Treated Ind. (dR)	Ct SD Treated Ind. (dR)	Tm Product 1 (-R'(T))	Tm Product 2 (-R'(T))	Tm Product 3 (-R'(T))	Tm Product 4 (-R'(T))	Tm Product 5 (-R'(T))	Tm Product 6 (-R'(T))
control_a	GAPDH	FAM	FAM	Unknown	1	11822	7416.58	No Reference	No Reference	2.719	966.934	7	14	17.93	+	<2 Unique FAM Standards	No Ct	No Ct	<2 Unique FAM Standards	<2 Unique FAM Standards	No Ct for FAM Standards	17.77	0.16	85.28	N/A	N/A	N/A	N/A	N/A
control_a	GAPDH	FAM	FAM	Unknown	1	12634	8474.91	No Reference	No Reference	2.571	966.934	3	14	17.61	+	<2 Unique FAM Standards	No Ct	No Ct	<2 Unique FAM Standards	<2 Unique FAM Standards	No Ct for FAM Standards	17.77	0.16	84.8	N/A	N/A	N/A	N/A	N/A
control_a	GAPDH	FAM	FAM	Unknown	1	12327	8141.49	No Reference	No Reference	2.605	966.934	2	14	17.76	+	<2 Unique FAM Standards	No Ct	No Ct	<2 Unique FAM Standards	<2 Unique FAM Standards	No Ct for FAM Standards	17.77	0.16	85.28	N/A	N/A	N/A	N/A	N/A
control_b	GAPDH	FAM	FAM	Unknown	2	12706	8465.13	No Reference	No Reference	2.752	966.934	2	13	17.37	+	<2 Unique FAM Standards	No Ct	No Ct	<2 Unique FAM Standards	<2 Unique FAM Standards	No Ct for FAM Standards	17.37	0.06	85.28	N/A	N/A	N/A	N/A	N/A
control_b	GAPDH	FAM	FAM	Unknown	2	13443	8898.15	No Reference	No Reference	2.761	966.934	5	13	17.31	+	<2 Unique FAM Standards	No Ct	No Ct	<2 Unique FAM Standards	<2 Unique FAM Standards	No Ct for FAM Standards	17.37	0.06	85.28	N/A	N/A	N/A	N/A	N/A
control_b	GAPDH	FAM	FAM	Unknown	2	13214	8713.02	No Reference	No Reference	2.758	966.934	6	13	17.42	+	<2 Unique FAM Standards	No Ct	No Ct	<2 Unique FAM Standards	<2 Unique FAM Standards	No Ct for FAM Standards	17.37	0.06	85.28	N/A	N/A	N/A	N/A	N/A
coilin#1_a	GAPDH	FAM	FAM	Unknown	3	12155	7905.14	No Reference	No Reference	2.726	966.934	2	14	18	+	<2 Unique FAM Standards	No Ct	No Ct	<2 Unique FAM Standards	<2 Unique FAM Standards	No Ct for FAM Standards	17.91	0.08	85.3	N/A	N/A	N/A	N/A	N/A
coilin#1_a	GAPDH	FAM	FAM	Unknown	3	13772	8998.85	No Reference	No Reference	2.754	966.934	7	14	17.86	+	<2 Unique FAM Standards	No Ct	No Ct	<2 Unique FAM Standards	<2 Unique FAM Standards	No Ct for FAM Standards	17.91	0.08	85.3	N/A	N/A	N/A	N/A	N/A
coilin#1_a	GAPDH	FAM	FAM	Unknown	3	13226	8976.09	No Reference	No Reference	2.767	966.934	2	14	17.87	+	<2 Unique FAM Standards	No Ct	No Ct	<2 Unique FAM Standards	<2 Unique FAM Standards	No Ct for FAM Standards	17.91	0.08	85.3	N/A	N/A	N/A	N/A	N/A
coilin#1_b	GAPDH	FAM	FAM	Unknown	4	12385	7991.31	No Reference	No Reference	2.619	966.934	5	14	18.09	+	<2 Unique FAM Standards	No Ct	No Ct	<2 Unique FAM Standards	<2 Unique FAM Standards	No Ct for FAM Standards	18.04	0.06	85.35	N/A	N/A	N/A	N/A	N/A
coilin#1_b	GAPDH	FAM	FAM	Unknown	4	13783	8891.77	No Reference	No Reference	2.798	966.934	7	14	18.05	+	<2 Unique FAM Standards	No Ct	No Ct	<2 Unique FAM Standards	<2 Unique FAM Standards	No Ct for FAM Standards	18.04	0.06	85.35	N/A	N/A	N/A	N/A	N/A
coilin#1_b	GAPDH	FAM	FAM	Unknown	4	13290	8861.53	No Reference	No Reference	2.75	966.934	3	14	17.98	+	<2 Unique FAM Standards	No Ct	No Ct	<2 Unique FAM Standards	<2 Unique FAM Standards	No Ct for FAM Standards	18.04	0.06	84.85	N/A	N/A	N/A	N/A	N/A
mettl3_b	GAPDH	FAM	FAM	Unknown	6	13022	8639.33	No Reference	No Reference	2.796	966.934	2	15	18.5	+	<2 Unique FAM Standards	No Ct	No Ct	<2 Unique FAM Standards	<2 Unique FAM Standards	No Ct for FAM Standards	18.46	0.09	85.34	N/A	N/A	N/A	N/A	N/A
mettl3_b	GAPDH	FAM	FAM	Unknown	6	13731	9105.32	No Reference	No Reference	2.807	966.934	3	15	18.54	+	<2 Unique FAM Standards	No Ct	No Ct	<2 Unique FAM Standards	<2 Unique FAM Standards	No Ct for FAM Standards	18.46	0.09	84.88	N/A	N/A	N/A	N/A	N/A
mettl3_b	GAPDH	FAM	FAM	Unknown	6	14036	9479.06	No Reference	No Reference	2.853	966.934	2	15	18.36	+	<2 Unique FAM Standards	No Ct	No Ct	<2 Unique FAM Standards	<2 Unique FAM Standards	No Ct for FAM Standards	18.46	0.09	84.88	N/A	N/A	N/A	N/A	N/A
control_a	pri-miR21	FAM	FAM	Unknown	25	13226	9163.29	No Reference	No Reference	3.143	966.934	2	22	25.87	+	<2 Unique FAM Standards	No Ct	No Ct	<2 Unique FAM Standards	<2 Unique FAM Standards	No Ct for FAM Standards	25.88	0.09	77.61	N/A	N/A	N/A	N/A	N/A
control_a	pri-miR21	FAM	FAM	Unknown	25	12873	8976.58	No Reference	No Reference	3.05	966.934	2	22	25.79	+	<2 Unique FAM Standards	No Ct	No Ct	<2 Unique FAM Standards	<2 Unique FAM Standards	No Ct for FAM Standards	25.88	0.09	77.61	N/A	N/A	N/A	N/A	N/A
control_a	pri-miR21	FAM	FAM	Unknown	25	12161	8357.16	No Reference	No Reference	2.999	966.934	4	22	25.98	+	<2 Unique FAM Standards	No Ct	No Ct	<2 Unique FAM Standards	<2 Unique FAM Standards	No Ct for FAM Standards	25.88	0.09	77.61	N/A	N/A	N/A	N/A	N/A
control_b	pri-miR21	FAM	FAM	Unknown	26	13929	9887.9	No Reference	No Reference	3.246	966.934	2	22	25.63	+	<2 Unique FAM Standards	No Ct	No Ct	<2 Unique FAM Standards	<2 Unique FAM Standards	No Ct for FAM Standards	25.67	0.22	77.13	N/A	N/A	N/A	N/A	N/A
control_b	pri-miR21	FAM	FAM	Unknown	26	13677	9686.51	No Reference	No Reference	3.202	966.934	2	22	25.47	+	<2 Unique FAM Standards	No Ct	No Ct	<2 Unique FAM Standards	<2 Unique FAM Standards	No Ct for FAM Standards	25.67	0.22	77.63	N/A	N/A	N/A	N/A	N/A
control_b	pri-miR21	FAM	FAM	Unknown	26	12257	8321.58	No Reference	No Reference	2.979	966.934	2	22	25.9	+	<2 Unique FAM Standards	No Ct	No Ct	<2 Unique FAM Standards	<2 Unique FAM Standards	No Ct for FAM Standards	25.67	0.22	77.63	N/A	N/A	N/A	N/A	N/A
coilin#1_a	pri-miR21	FAM	FAM	Unknown	27	14451	10186.3	No Reference	No Reference	3.414	966.934	7	23	26.08	+	<2 Unique FAM Standards	No Ct	No Ct	<2 Unique FAM Standards	<2 Unique FAM Standards	No Ct for FAM Standards	26.04	0.04	77.15	N/A	N/A	N/A	N/A	N/A
coilin#1_a	pri-miR21	FAM	FAM	Unknown	27	14446	10121.1	No Reference	No Reference	3.302	966.934	4	23	26.01	+	<2 Unique FAM Standards	No Ct	No Ct	<2 Unique FAM Standards	<2 Unique FAM Standards	No Ct for FAM Standards	26.04	0.04	77.15	N/A	N/A	N/A	N/A	N/A
coilin#1_a	pri-miR21	FAM	FAM	Unknown	27	13699	9692.82	No Reference	No Reference	3.268	966.934	2	22	26.02	+	<2 Unique FAM Standards	No Ct	No Ct	<2 Unique FAM Standards	<2 Unique FAM Standards	No Ct for FAM Standards	26.04	0.04	77.63	N/A	N/A	N/A	N/A	N/A
coilin#1_b	pri-miR21	FAM	FAM	Unknown	28	14786	10417.9	No Reference	No Reference	3.299	966.934	3	22	25.51	+	<2 Unique FAM Standards	No Ct	No Ct	<2 Unique FAM Standards	<2 Unique FAM Standards	No Ct for FAM Standards	25.56	0.13	77.15	N/A	N/A	N/A	N/A	N/A
coilin#1_b	pri-miR21	FAM	FAM	Unknown	28	14788	10563.8	No Reference	No Reference	3.351	966.934	2	22	25.46	+	<2 Unique FAM Standards	No Ct	No Ct	<2 Unique FAM Standards	<2 Unique FAM Standards	No Ct for FAM Standards	25.56	0.13	77.15	N/A	N/A	N/A	N/A	N/A
coilin#1_b	pri-miR21	FAM	FAM	Unknown	28	13447	9426.07	No Reference	No Reference	3.242	966.934	2	22	25.7	+	<2 Unique FAM Standards	No Ct	No Ct	<2 Unique FAM Standards	<2 Unique FAM Standards	No Ct for FAM Standards	25.56	0.13	77.65	N/A	N/A	N/A	N/A	N/A
mettl3_b	pri-miR21	FAM	FAM	Unknown	30	15207	10832.9	No Reference	No Reference	3.494	966.934	5	22	25.08	+	<2 Unique FAM Standards	No Ct	No Ct	<2 Unique FAM Standards	<2 Unique FAM Standards	No Ct for FAM Standards	25.32	0.24	77.17	N/A	N/A	N/A	N/A	N/A
mettl3_b	pri-miR21	FAM	FAM	Unknown	30	12873	8826.31	No Reference	No Reference	3.139	966.934	4	21	25.32	+	<2 Unique FAM Standards	No Ct	No Ct	<2 Unique FAM Standards	<2 Unique FAM Standards	No Ct for FAM Standards	25.32	0.24	77.17	N/A	N/A	N/A	N/A	N/A
mettl3_b	pri-miR21	FAM	FAM	Unknown	30	12119	8157.65	No Reference	No Reference	2.989	966.934	6	22	25.57	+	<2 Unique FAM Standards	No Ct	No Ct	<2 Unique FAM Standards	<2 Unique FAM Standards	No Ct for FAM Standards	25.32	0.24	77.17	N/A	N/A	N/A	N/A	N/A
control_c	GAPDH	FAM	FAM	Unknown	1	11850	7404.89	No Reference	No Reference	2.57	715.806	7	14	17.63	+	<2 Unique FAM Standards	No Ct	No Ct	<2 Unique FAM Standards	<2 Unique FAM Standards	No Ct for FAM Standards	17.61	0.03	85.31	N/A	N/A	N/A	N/A	N/A
control_c	GAPDH	FAM	FAM	Unknown	1	12328	7981.79	No Reference	No Reference	2.709	715.806	5	14	17.57	+	<2 Unique FAM Standards	No Ct	No Ct	<2 Unique FAM Standards	<2 Unique FAM Standards	No Ct for FAM Standards	17.61	0.03	85.31	N/A	N/A	N/A	N/A	N/A
control_c	GAPDH	FAM	FAM	Unknown	1	12578	8063.43	No Reference	No Reference	2.658	715.806	7	14	17.62	+	<2 Unique FAM Standards	No Ct	No Ct	<2 Unique FAM Standards	<2 Unique FAM Standards	No Ct for FAM Standards	17.61	0.03	85.31	N/A	N/A	N/A	N/A	N/A
control_d	GAPDH	FAM	FAM	Unknown	2	12805	8105.94	No Reference	No Reference	2.715	715.806	7	14	17.56	+	<2 Unique FAM Standards	No Ct	No Ct	<2 Unique FAM Standards	<2 Unique FAM Standards	No Ct for FAM Standards	17.31	0.22	85.34	N/A	N/A	N/A	N/A	N/A
control_d	GAPDH	FAM	FAM	Unknown	2	12818	8666.06	No Reference	No Reference	2.744	715.806	2	14	17.26	+	<2 Unique FAM Standards	No Ct	No Ct	<2 Unique FAM Standards	<2 Unique FAM Standards	No Ct for FAM Standards	17.31	0.22	85.34	N/A	N/A	N/A	N/A	N/A
control_d	GAPDH	FAM	FAM	Unknown	2	14697	10222.8	No Reference	No Reference	2.853	715.806	2	14	17.12	+	<2 Unique FAM Standards	No Ct	No Ct	<2 Unique FAM Standards	<2 Unique FAM Standards	No Ct for FAM Standards	17.31	0.22	85.34	N/A	N/A	N/A	N/A	N/A
coilin#1_c	GAPDH	FAM	FAM	Unknown	3	12736	7870.27	No Reference	No Reference	2.525	715.806	2	14	17.71	+	<2 Unique FAM Standards	No Ct	No Ct	<2 Unique FAM Standards	<2 Unique FAM Standards	No Ct for FAM Standards	17.58	0.12	85.33	N/A	N/A	N/A	N/A	N/A
coilin#1_c	GAPDH	FAM	FAM	Unknown	3	13156	8928.47	No Reference	No Reference	2.75	715.806	2	14	17.49	+	<2 Unique FAM Standards	No Ct	No Ct	<2 Unique FAM Standards	<2 Unique FAM Standards	No Ct for FAM Standards	17.58	0.12	85.33	N/A	N/A	N/A	N/A	N/A
coilin#1_c	GAPDH	FAM	FAM	Unknown	3	14745	9878.59	No Reference	No Reference	2.821	715.806	4	15	17.54	+	<2 Unique FAM Standards	No Ct	No Ct	<2 Unique FAM Standards	<2 Unique FAM Standards	No Ct for FAM Standards	17.58	0.12	85.33	N/A	N/A	N/A	N/A	N/A
coilin#1_d	GAPDH	FAM	FAM	Unknown	4	11736	7425.55	No Reference	No Reference	2.442	715.806	3	14	17.8	+	<2 Unique FAM Standards	No Ct	No Ct	<2 Unique FAM Standards	<2 Unique FAM Standards	No Ct for FAM Standards	17.65	0.14	85.34	N/A	N/A	N/A	N/A	N/A
coilin#1_d	GAPDH	FAM	FAM	Unknown	4	12940	8585.98	No Reference	No Reference	2.71	715.806	2	14	17.52	+	<2 Unique FAM Standards	No Ct	No Ct	<2 Unique FAM Standards	<2 Unique FAM Standards	No Ct for FAM Standards	17.65	0.14	85.34	N/A	N/A	N/A	N/A	N/A
coilin#1_d	GAPDH	FAM	FAM	Unknown	4	13842	9134.36	No Reference	No Reference	2.813	715.806	7	14	17.61	+	<2 Unique FAM Standards	No Ct	No Ct	<2 Unique FAM Standards	<2 Unique FAM Standards	No Ct for FAM Standards	17.65	0.14	84.88	N/A	N/A	N/A	N/A	N/A
mettl3_c	GAPDH	FAM	FAM	Unknown	5	12306	8033.47	No Reference	No Reference	2.662	715.806	2	14	17.96	+	<2 Unique FAM Standards	No Ct	No Ct	<2 Unique FAM Standards	<2 Unique FAM Standards	No Ct for FAM Standards	18	0.08	85.35	N/A	N/A	N/A	N/A	N/A
mettl3_c	GAPDH	FAM	FAM	Unknown	5	13720	9027.19	No Reference	No Reference	2.778	715.806	4	15	17.95	+	<2 Unique FAM Standards	No Ct	No Ct	<2 Unique FAM Standards	<2 Unique FAM Standards	No Ct for FAM Standards	18	0.08	84.88	N/A	N/A	N/A	N/A	N/A
mettl3_c	GAPDH	FAM	FAM	Unknown	5	13853	8794.43	No Reference	No Reference	2.712	715.806	5	15	18.1	+	<2 Unique FAM Standards	No Ct	No Ct	<2 Unique FAM Standards	<2 Unique FAM Standards	No Ct for FAM Standards	18	0.08	84.88	N/A	N/A	N/A	N/A	N/A
mettl3_d	GAPDH	FAM	FAM	Unknown	6	12836	8530.96	No Reference	No Reference	2.713	715.806	4	15	18.29	+	<2 Unique FAM Standards	No Ct	No Ct	<2 Unique FAM Standards	<2 Unique FAM Standards	No Ct for FAM Standards	18.28	0.03	85.38	N/A	N/A	N/A	N/A	N/A
mettl3_d	GAPDH	FAM	FAM	Unknown	6	13882	9253.61	No Reference	No Reference	2.791	715.806	3	15	18.3	+	<2 Unique FAM Standards	No Ct	No Ct	<2 Unique FAM Standards	<2 Unique FAM Standards	No Ct for FAM Standards	18.28	0.03	84.9	N/A	N/A	N/A	N/A	N/A
mettl3_d	GAPDH	FAM	FAM	Unknown	6	15061	10004	No Reference	No Reference	2.884	715.806	7	15	18.24	+	<2 Unique FAM Standards	No Ct	No Ct	<2 Unique FAM Standards	<2 Unique FAM Standards	No Ct for FAM Standards	18.28	0.03	84.9	N/A	N/A	N/A	N/A	N/A
control_c	pri-miR21	FAM	FAM	Unknown	25	13995	9894.9	No Reference	No Reference	3.098	715.806	3	22	25.69	+	<2 Unique FAM Standards	No Ct	No Ct	<2 Unique FAM Standards	<2 Unique FAM Standards	No Ct for FAM Standards	25.74	0.04	77.63	N/A	N/A	N/A	N/A	N/A
control_c	pri-miR21	FAM	FAM	Unknown	25	14056	9880.42	No Reference	No Reference	3.072	715.806	4	22	25.76	+	<2 Unique FAM Standards	No Ct	No Ct	<2 Unique FAM Standards	<2 Unique FAM Standards	No Ct for FAM Standards	25.74	0.04	77.63	N/A	N/A	N/A	N/A	N/A
control_c	pri-miR21	FAM	FAM	Unknown	25	12513	8662.42	No Reference	No Reference	3.052	715.806	2	22	25.76	+	<2 Unique FAM Standards	No Ct	No Ct	<2 Unique FAM Standards	<2 Unique FAM Standards	No Ct for FAM Standards	25.74	0.04	77.63	N/A	N/A	N/A	N/A	N/A
control_d	pri-miR21	FAM	FAM	Unknown	26	14676	10515.6	No Reference	No Reference	3.257	715.806	2	23	25.66	+	<2 Unique FAM Standards	No Ct	No Ct	<2 Unique FAM Standards	<2 Unique FAM Standards	No Ct for FAM Standards	25.65	0.08	77.15	N/A	N/A	N/A	N/A	N/A
control_d	pri-miR21	FAM	FAM	Unknown	26	14951	10792.8	No Reference	No Reference	3.328	715.806	3	23	25.57	+	<2 Unique FAM Standards	No Ct	No Ct	<2 Unique FAM Standards	<2 Unique FAM Standards	No Ct for FAM Standards	25.65	0.08	77.65	N/A	N/A	N/A	N/A	N/A
control_d	pri-miR21	FAM	FAM	Unknown	26	12477	8682.69	No Reference	No Reference	3.079	715.806	2	22	25.72	+	<2 Unique FAM Standards	No Ct	No Ct	<2 Unique FAM Standards	<2 Unique FAM Standards	No Ct for FAM Standards	25.65	0.08	77.65	N/A	N/A	N/A	N/A	N/A
coilin#1_c	pri-miR21	FAM	FAM	Unknown	27	15118	10834.8	No Reference	No Reference	3.296	715.806	2	23	25.79	+	<2 Unique FAM Standards	No Ct	No Ct	<2 Unique FAM Standards	<2 Unique FAM Standards	No Ct for FAM Standards	25.65	0.13	77.15	N/A	N/A	N/A	N/A	N/A
coilin#1_c	pri-miR21	FAM	FAM	Unknown	27	15253	10881.8	No Reference	No Reference	3.249	715.806	4	22	25.53	+	<2 Unique FAM Standards	No Ct	No Ct	<2 Unique FAM Standards	<2 Unique FAM Standards	No Ct for FAM Standards	25.65	0.13	77.15	N/A	N/A	N/A	N/A	N/A
coilin#1_c	pri-miR21	FAM	FAM	Unknown	27	13950	9975.73	No Reference	No Reference	3.384	715.806	2	23	25.64	+	<2 Unique FAM Standards	No Ct	No Ct	<2 Unique FAM Standards	<2 Unique FAM Standards	No Ct for FAM Standards	25.65	0.13	77.65	N/A	N/A	N/A	N/A	N/A
coilin#1_d	pri-miR21	FAM	FAM	Unknown	28	15101	10796.7	No Reference	No Reference	3.281	715.806	2	22	25.62	+	<2 Unique FAM Standards	No Ct	No Ct	<2 Unique FAM Standards	<2 Unique FAM Standards	No Ct for FAM Standards	25.74	0.2	77.17	N/A	N/A	N/A	N/A	N/A
coilin#1_d	pri-miR21	FAM	FAM	Unknown	28	16308	11801.2	No Reference	No Reference	3.423	715.806	3	23	25.63	+	<2 Unique FAM Standards	No Ct	No Ct	<2 Unique FAM Standards	<2 Unique FAM Standards	No Ct for FAM Standards	25.74	0.2	77.17	N/A	N/A	N/A	N/A	N/A
coilin#1_d	pri-miR21	FAM	FAM	Unknown	28	13412	9310.57	No Reference	No Reference	3.207	715.806	2	23	25.97	+	<2 Unique FAM Standards	No Ct	No Ct	<2 Unique FAM Standards	<2 Unique FAM Standards	No Ct for FAM Standards	25.74	0.2	77.17	N/A	N/A	N/A	N/A	N/A
mettl3_c	pri-miR21	FAM	FAM	Unknown	29	15000	10776.7	No Reference	No Reference	3.405	715.806	2	23	25.28	+	<2 Unique FAM Standards	No Ct	No Ct	<2 Unique FAM Standards	<2 Unique FAM Standards	No Ct for FAM Standards	25.12	0.18	77.2	N/A	N/A	N/A	N/A	N/A
mettl3_c	pri-miR21	FAM	FAM	Unknown	29	16279	11977.8	No Reference	No Reference	3.575	715.806	2	22	24.93	+	<2 Unique FAM Standards	No Ct	No Ct	<2 Unique FAM Standards	<2 Unique FAM Standards	No Ct for FAM Standards	25.12	0.18	77.2	N/A	N/A	N/A	N/A	N/A
mettl3_c	pri-miR21	FAM	FAM	Unknown	29	13469	9595.04	No Reference	No Reference	3.378	715.806	6	22	25.16	+	<2 Unique FAM Standards	No Ct	No Ct	<2 Unique FAM Standards	<2 Unique FAM Standards	No Ct for FAM Standards	25.12	0.18	77.2	N/A	N/A	N/A	N/A	N/A
mettl3_d	pri-miR21	FAM	FAM	Unknown	30	14159	9988.19	No Reference	No Reference	3.231	715.806	2	22	24.96	+	<2 Unique FAM Standards	No Ct	No Ct	<2 Unique FAM Standards	<2 Unique FAM Standards	No Ct for FAM Standards	24.9	0.08	77.2	N/A	N/A	N/A	N/A	N/A
mettl3_d	pri-miR21	FAM	FAM	Unknown	30	15530	11044.6	No Reference	No Reference	3.358	715.806	7	22	24.81	+	<2 Unique FAM Standards	No Ct	No Ct	<2 Unique FAM Standards	<2 Unique FAM Standards	No Ct for FAM Standards	24.9	0.08	77.2	N/A	N/A	N/A	N/A	N/A
mettl3_d	pri-miR21	FAM	FAM	Unknown	30	13747	9582.03	No Reference	No Reference	3.12	715.806	2	21	24.93	+	<2 Unique FAM Standards	No Ct	No Ct	<2 Unique FAM Standards	<2 Unique FAM Standards	No Ct for FAM Standards	24.9	0.08	77.2	N/A	N/A	N/A	N/A	N/A

## Sheet: 1J
##Figure 1J. WI38 meRIP Primary-miR21.
Well Name	Well Comment	Dye	Assay	Well Type	Replicate	R Last	dR Last	Rn Last	dRn Last	RLast/RFirst	Threshold (dR)	Baseline Start Cycle	Baseline End Cycle	Ct (dR)	Final Call (dR)	Quantity (copies)	Quantity Avg. (copies)	Quantity SD (copies)	RSq (dR)	Slope (dR)	Efficiency (%)	Ct Avg. Treated Ind. (dR)	Ct SD Treated Ind. (dR)	Tm Product 1 (-R'(T))	Tm Product 2 (-R'(T))	Tm Product 3 (-R'(T))	Tm Product 4 (-R'(T))	Tm Product 5 (-R'(T))	Tm Product 6 (-R'(T))
control_a	18s rRNA	FAM	FAM	Unknown	1	10892	7555.12	No Reference	No Reference	2.998	215.144	2	13	15.25	+	<2 Unique FAM Standards	No Ct	No Ct	<2 Unique FAM Standards	<2 Unique FAM Standards	No Ct for FAM Standards	15.26	0.04	80.92	N/A	N/A	N/A	N/A	N/A
control_a	18s rRNA	FAM	FAM	Unknown	1	10960	7719.78	No Reference	No Reference	3.137	215.144	2	13	15.22	+	<2 Unique FAM Standards	No Ct	No Ct	<2 Unique FAM Standards	<2 Unique FAM Standards	No Ct for FAM Standards	15.26	0.04	80.46	N/A	N/A	N/A	N/A	N/A
control_a	18s rRNA	FAM	FAM	Unknown	1	11147	7802.65	No Reference	No Reference	3.122	215.144	5	13	15.31	+	<2 Unique FAM Standards	No Ct	No Ct	<2 Unique FAM Standards	<2 Unique FAM Standards	No Ct for FAM Standards	15.26	0.04	80.46	N/A	N/A	N/A	N/A	N/A
control_b	18s rRNA	FAM	FAM	Unknown	2	11725	8425.8	No Reference	No Reference	3.277	215.144	2	14	15.75	+	<2 Unique FAM Standards	No Ct	No Ct	<2 Unique FAM Standards	<2 Unique FAM Standards	No Ct for FAM Standards	15.81	0.06	80.92	N/A	N/A	N/A	N/A	N/A
control_b	18s rRNA	FAM	FAM	Unknown	2	12070	8905.61	No Reference	No Reference	3.422	215.144	2	14	15.81	+	<2 Unique FAM Standards	No Ct	No Ct	<2 Unique FAM Standards	<2 Unique FAM Standards	No Ct for FAM Standards	15.81	0.06	80.45	N/A	N/A	N/A	N/A	N/A
control_b	18s rRNA	FAM	FAM	Unknown	2	12532	9006.34	No Reference	No Reference	3.369	215.144	7	14	15.87	+	<2 Unique FAM Standards	No Ct	No Ct	<2 Unique FAM Standards	<2 Unique FAM Standards	No Ct for FAM Standards	15.81	0.06	80.45	N/A	N/A	N/A	N/A	N/A
coilin#1_a	18s rRNA	FAM	FAM	Unknown	5	10943	7371.68	No Reference	No Reference	3.277	215.144	7	11	12.96	+	<2 Unique FAM Standards	No Ct	No Ct	<2 Unique FAM Standards	<2 Unique FAM Standards	No Ct for FAM Standards	12.95	0.1	80.51	N/A	N/A	N/A	N/A	N/A
coilin#1_a	18s rRNA	FAM	FAM	Unknown	5	12849	8539.53	No Reference	No Reference	3.323	215.144	7	11	12.84	+	<2 Unique FAM Standards	No Ct	No Ct	<2 Unique FAM Standards	<2 Unique FAM Standards	No Ct for FAM Standards	12.95	0.1	80.51	N/A	N/A	N/A	N/A	N/A
coilin#1_a	18s rRNA	FAM	FAM	Unknown	5	12406	8246.48	No Reference	No Reference	3.375	215.144	7	11	13.05	+	<2 Unique FAM Standards	No Ct	No Ct	<2 Unique FAM Standards	<2 Unique FAM Standards	No Ct for FAM Standards	12.95	0.1	80.51	N/A	N/A	N/A	N/A	N/A
coilin#1_b	18s rRNA	FAM	FAM	Unknown	6	11206	7643.92	No Reference	No Reference	3.373	215.144	7	13	15.23	+	<2 Unique FAM Standards	No Ct	No Ct	<2 Unique FAM Standards	<2 Unique FAM Standards	No Ct for FAM Standards	15.01	0.22	80.5	N/A	N/A	N/A	N/A	N/A
coilin#1_b	18s rRNA	FAM	FAM	Unknown	6	12864	9061.4	No Reference	No Reference	3.524	215.144	7	13	14.99	+	<2 Unique FAM Standards	No Ct	No Ct	<2 Unique FAM Standards	<2 Unique FAM Standards	No Ct for FAM Standards	15.01	0.22	80.5	N/A	N/A	N/A	N/A	N/A
coilin#1_b	18s rRNA	FAM	FAM	Unknown	6	13291	9594.3	No Reference	No Reference	3.577	215.144	5	13	14.79	+	<2 Unique FAM Standards	No Ct	No Ct	<2 Unique FAM Standards	<2 Unique FAM Standards	No Ct for FAM Standards	15.01	0.22	80.5	N/A	N/A	N/A	N/A	N/A
mettl3_b	18s rRNA	FAM	FAM	Unknown	8	10312	6893.98	No Reference	No Reference	3.003	215.144	2	11	12.88	+	<2 Unique FAM Standards	No Ct	No Ct	<2 Unique FAM Standards	<2 Unique FAM Standards	No Ct for FAM Standards	12.88	0.01	80.53	N/A	N/A	N/A	N/A	N/A
mettl3_b	18s rRNA	FAM	FAM	Unknown	8	11917	7871.93	No Reference	No Reference	3.122	215.144	7	11	12.9	+	<2 Unique FAM Standards	No Ct	No Ct	<2 Unique FAM Standards	<2 Unique FAM Standards	No Ct for FAM Standards	12.88	0.01	80.53	N/A	N/A	N/A	N/A	N/A
mettl3_b	18s rRNA	FAM	FAM	Unknown	8	12089	8090.73	No Reference	No Reference	3.166	215.144	7	11	12.87	+	<2 Unique FAM Standards	No Ct	No Ct	<2 Unique FAM Standards	<2 Unique FAM Standards	No Ct for FAM Standards	12.88	0.01	80.53	N/A	N/A	N/A	N/A	N/A
mettl3_c	18s rRNA	FAM	FAM	Unknown	9	11302	7676.03	No Reference	No Reference	3.434	215.144	7	12	13.76	+	<2 Unique FAM Standards	No Ct	No Ct	<2 Unique FAM Standards	<2 Unique FAM Standards	No Ct for FAM Standards	13.63	0.14	80.46	N/A	N/A	N/A	N/A	N/A
mettl3_c	18s rRNA	FAM	FAM	Unknown	9	11403	8007.77	No Reference	No Reference	3.186	215.144	6	11	13.49	+	<2 Unique FAM Standards	No Ct	No Ct	<2 Unique FAM Standards	<2 Unique FAM Standards	No Ct for FAM Standards	13.63	0.14	80.46	N/A	N/A	N/A	N/A	N/A
mettl3_c	18s rRNA	FAM	FAM	Unknown	9	11748	8280.24	No Reference	No Reference	3.354	215.144	5	12	13.63	+	<2 Unique FAM Standards	No Ct	No Ct	<2 Unique FAM Standards	<2 Unique FAM Standards	No Ct for FAM Standards	13.63	0.14	80.92	N/A	N/A	N/A	N/A	N/A
control_a	pri-miR21	FAM	FAM	Unknown	10	11502	7639.26	No Reference	No Reference	2.862	215.144	2	30	30.99	+	<2 Unique FAM Standards	No Ct	No Ct	<2 Unique FAM Standards	<2 Unique FAM Standards	No Ct for FAM Standards	30.87	0.13	77.08	N/A	N/A	N/A	N/A	N/A
control_a	pri-miR21	FAM	FAM	Unknown	10	11584	7764.69	No Reference	No Reference	2.909	215.144	2	29	30.74	+	<2 Unique FAM Standards	No Ct	No Ct	<2 Unique FAM Standards	<2 Unique FAM Standards	No Ct for FAM Standards	30.87	0.13	77.08	N/A	N/A	N/A	N/A	N/A
control_a	pri-miR21	FAM	FAM	Unknown	10	11181	7395.25	No Reference	No Reference	2.87	215.144	2	30	30.88	+	<2 Unique FAM Standards	No Ct	No Ct	<2 Unique FAM Standards	<2 Unique FAM Standards	No Ct for FAM Standards	30.87	0.13	77.08	N/A	N/A	N/A	N/A	N/A
control_b	pri-miR21	FAM	FAM	Unknown	11	10655	6968.1	No Reference	No Reference	2.624	215.144	4	31	31.75	+	<2 Unique FAM Standards	No Ct	No Ct	<2 Unique FAM Standards	<2 Unique FAM Standards	No Ct for FAM Standards	31.5	0.22	76.15	N/A	N/A	N/A	N/A	N/A
control_b	pri-miR21	FAM	FAM	Unknown	11	11212	7250.34	No Reference	No Reference	2.696	215.144	6	30	31.44	+	<2 Unique FAM Standards	No Ct	No Ct	<2 Unique FAM Standards	<2 Unique FAM Standards	No Ct for FAM Standards	31.5	0.22	76.15	N/A	N/A	N/A	N/A	N/A
control_b	pri-miR21	FAM	FAM	Unknown	11	10714	6953.98	No Reference	No Reference	2.707	215.144	3	30	31.31	+	<2 Unique FAM Standards	No Ct	No Ct	<2 Unique FAM Standards	<2 Unique FAM Standards	No Ct for FAM Standards	31.5	0.22	76.15	N/A	N/A	N/A	N/A	N/A
coilin#1_a	pri-miR21	FAM	FAM	Unknown	14	12993	8970.36	No Reference	No Reference	3.084	215.144	2	28	29.65	+	<2 Unique FAM Standards	No Ct	No Ct	<2 Unique FAM Standards	<2 Unique FAM Standards	No Ct for FAM Standards	30.42	0.71	77.15	N/A	N/A	N/A	N/A	N/A
coilin#1_a	pri-miR21	FAM	FAM	Unknown	14	12043	8024.94	No Reference	No Reference	2.923	215.144	5	29	30.57	+	<2 Unique FAM Standards	No Ct	No Ct	<2 Unique FAM Standards	<2 Unique FAM Standards	No Ct for FAM Standards	30.42	0.71	77.15	N/A	N/A	N/A	N/A	N/A
coilin#1_a	pri-miR21	FAM	FAM	Unknown	14	11070	7208.09	No Reference	No Reference	2.765	215.144	2	30	31.05	+	<2 Unique FAM Standards	No Ct	No Ct	<2 Unique FAM Standards	<2 Unique FAM Standards	No Ct for FAM Standards	30.42	0.71	77.15	N/A	N/A	N/A	N/A	N/A
coilin#1_b	pri-miR21	FAM	FAM	Unknown	15	11808	7861.15	No Reference	No Reference	2.833	215.144	4	29	30.52	+	<2 Unique FAM Standards	No Ct	No Ct	<2 Unique FAM Standards	<2 Unique FAM Standards	No Ct for FAM Standards	30.94	0.39	77.16	N/A	N/A	N/A	N/A	N/A
coilin#1_b	pri-miR21	FAM	FAM	Unknown	15	11714	7746.56	No Reference	No Reference	2.806	215.144	2	30	31.01	+	<2 Unique FAM Standards	No Ct	No Ct	<2 Unique FAM Standards	<2 Unique FAM Standards	No Ct for FAM Standards	30.94	0.39	77.16	N/A	N/A	N/A	N/A	N/A
coilin#1_b	pri-miR21	FAM	FAM	Unknown	15	11126	7281.76	No Reference	No Reference	2.747	215.144	3	30	31.28	+	<2 Unique FAM Standards	No Ct	No Ct	<2 Unique FAM Standards	<2 Unique FAM Standards	No Ct for FAM Standards	30.94	0.39	76.22	N/A	N/A	N/A	N/A	N/A
mettl3_b	pri-miR21	FAM	FAM	Unknown	17	10643	7149.86	No Reference	No Reference	2.893	215.144	2	28	29.84	+	<2 Unique FAM Standards	No Ct	No Ct	<2 Unique FAM Standards	<2 Unique FAM Standards	No Ct for FAM Standards	30.46	0.54	77.58	N/A	N/A	N/A	N/A	N/A
mettl3_b	pri-miR21	FAM	FAM	Unknown	17	10318	6780.03	No Reference	No Reference	2.75	215.144	2	29	30.7	+	<2 Unique FAM Standards	No Ct	No Ct	<2 Unique FAM Standards	<2 Unique FAM Standards	No Ct for FAM Standards	30.46	0.54	77.58	N/A	N/A	N/A	N/A	N/A
mettl3_b	pri-miR21	FAM	FAM	Unknown	17	10582	6918.13	No Reference	No Reference	2.695	215.144	2	30	30.85	+	<2 Unique FAM Standards	No Ct	No Ct	<2 Unique FAM Standards	<2 Unique FAM Standards	No Ct for FAM Standards	30.46	0.54	77.58	N/A	N/A	N/A	N/A	N/A
mettl3_c	pri-miR21	FAM	FAM	Unknown	18	11839	8117.9	No Reference	No Reference	3.027	215.144	2	29	30.27	+	<2 Unique FAM Standards	No Ct	No Ct	<2 Unique FAM Standards	<2 Unique FAM Standards	No Ct for FAM Standards	30.17	0.27	77.08	N/A	N/A	N/A	N/A	N/A
mettl3_c	pri-miR21	FAM	FAM	Unknown	18	12149	8304.8	No Reference	No Reference	3.005	215.144	2	29	30.37	+	<2 Unique FAM Standards	No Ct	No Ct	<2 Unique FAM Standards	<2 Unique FAM Standards	No Ct for FAM Standards	30.17	0.27	77.08	N/A	N/A	N/A	N/A	N/A
mettl3_c	pri-miR21	FAM	FAM	Unknown	18	11385	7628.13	No Reference	No Reference	2.867	215.144	2	29	29.86	+	<2 Unique FAM Standards	No Ct	No Ct	<2 Unique FAM Standards	<2 Unique FAM Standards	No Ct for FAM Standards	30.17	0.27	77.08	N/A	N/A	N/A	N/A	N/A

## Sheet: 2A
##Figure 2A - control vs coilin. HeLa METTL3 & hnRNPA2B1
Well Name	Well Comment	Dye	Assay	Well Type	Replicate	R Last	dR Last	Rn Last	dRn Last	RLast/RFirst	Threshold (dR)	Baseline Start Cycle	Baseline End Cycle	Ct (dR)	Final Call (dR)	Quantity (copies)	Quantity Avg. (copies)	Quantity SD (copies)	RSq (dR)	Slope (dR)	Efficiency (%)	Ct Avg. Treated Ind. (dR)	Ct SD Treated Ind. (dR)	Tm Product 1 (-R'(T))	Tm Product 2 (-R'(T))	Tm Product 3 (-R'(T))	Tm Product 4 (-R'(T))	Tm Product 5 (-R'(T))	Tm Product 6 (-R'(T))
control_a	GAPDH	FAM	FAM	Unknown	1	12500	8145.98	No Reference	No Reference	2.747	1020.86	4	13	17.2	+	<2 Unique FAM Standards	No Ct	No Ct	<2 Unique FAM Standards	<2 Unique FAM Standards	No Ct for FAM Standards	17.23	0.2	85.78	N/A	N/A	N/A	N/A	N/A
control_a	GAPDH	FAM	FAM	Unknown	1	13450	8869.81	No Reference	No Reference	2.728	1020.86	7	13	17.06	+	<2 Unique FAM Standards	No Ct	No Ct	<2 Unique FAM Standards	<2 Unique FAM Standards	No Ct for FAM Standards	17.23	0.2	85.3	N/A	N/A	N/A	N/A	N/A
control_a	GAPDH	FAM	FAM	Unknown	1	13057	8072.57	No Reference	No Reference	2.784	1020.86	7	14	17.45	+	<2 Unique FAM Standards	No Ct	No Ct	<2 Unique FAM Standards	<2 Unique FAM Standards	No Ct for FAM Standards	17.23	0.2	85.3	N/A	N/A	N/A	N/A	N/A
control_b	GAPDH	FAM	FAM	Unknown	2	13703	8925.47	No Reference	No Reference	2.935	1020.86	7	13	17.3	+	<2 Unique FAM Standards	No Ct	No Ct	<2 Unique FAM Standards	<2 Unique FAM Standards	No Ct for FAM Standards	17.23	0.08	85.34	N/A	N/A	N/A	N/A	N/A
control_b	GAPDH	FAM	FAM	Unknown	2	14601	9694.49	No Reference	No Reference	2.811	1020.86	7	13	17.14	+	<2 Unique FAM Standards	No Ct	No Ct	<2 Unique FAM Standards	<2 Unique FAM Standards	No Ct for FAM Standards	17.23	0.08	85.34	N/A	N/A	N/A	N/A	N/A
control_b	GAPDH	FAM	FAM	Unknown	2	14404	9588.49	No Reference	No Reference	2.938	1020.86	7	13	17.24	+	<2 Unique FAM Standards	No Ct	No Ct	<2 Unique FAM Standards	<2 Unique FAM Standards	No Ct for FAM Standards	17.23	0.08	85.34	N/A	N/A	N/A	N/A	N/A
control_c	GAPDH	FAM	FAM	Unknown	3	12543	7930.44	No Reference	No Reference	2.731	1020.86	7	13	17.65	+	<2 Unique FAM Standards	No Ct	No Ct	<2 Unique FAM Standards	<2 Unique FAM Standards	No Ct for FAM Standards	17.55	0.09	85.35	N/A	N/A	N/A	N/A	N/A
control_c	GAPDH	FAM	FAM	Unknown	3	14250	9019.6	No Reference	No Reference	2.791	1020.86	7	14	17.5	+	<2 Unique FAM Standards	No Ct	No Ct	<2 Unique FAM Standards	<2 Unique FAM Standards	No Ct for FAM Standards	17.55	0.09	85.35	N/A	N/A	N/A	N/A	N/A
control_c	GAPDH	FAM	FAM	Unknown	3	14239	9286.44	No Reference	No Reference	2.773	1020.86	6	13	17.5	+	<2 Unique FAM Standards	No Ct	No Ct	<2 Unique FAM Standards	<2 Unique FAM Standards	No Ct for FAM Standards	17.55	0.09	85.35	N/A	N/A	N/A	N/A	N/A
coilin#1_a	GAPDH	FAM	FAM	Unknown	4	12187	7875.35	No Reference	No Reference	2.656	1020.86	2	14	18.56	+	<2 Unique FAM Standards	No Ct	No Ct	<2 Unique FAM Standards	<2 Unique FAM Standards	No Ct for FAM Standards	18.44	0.12	85.38	N/A	N/A	N/A	N/A	N/A
coilin#1_a	GAPDH	FAM	FAM	Unknown	4	14132	9105.59	No Reference	No Reference	2.893	1020.86	7	14	18.43	+	<2 Unique FAM Standards	No Ct	No Ct	<2 Unique FAM Standards	<2 Unique FAM Standards	No Ct for FAM Standards	18.44	0.12	85.38	N/A	N/A	N/A	N/A	N/A
coilin#1_a	GAPDH	FAM	FAM	Unknown	4	14207	9574.1	No Reference	No Reference	2.85	1020.86	3	14	18.32	+	<2 Unique FAM Standards	No Ct	No Ct	<2 Unique FAM Standards	<2 Unique FAM Standards	No Ct for FAM Standards	18.44	0.12	84.9	N/A	N/A	N/A	N/A	N/A
coilin#1_b	GAPDH	FAM	FAM	Unknown	5	12466	7975.42	No Reference	No Reference	2.825	1020.86	2	16	20.05	+	<2 Unique FAM Standards	No Ct	No Ct	<2 Unique FAM Standards	<2 Unique FAM Standards	No Ct for FAM Standards	19.65	0.36	85.38	N/A	N/A	N/A	N/A	N/A
coilin#1_b	GAPDH	FAM	FAM	Unknown	5	13770	9336.27	No Reference	No Reference	2.837	1020.86	2	15	19.36	+	<2 Unique FAM Standards	No Ct	No Ct	<2 Unique FAM Standards	<2 Unique FAM Standards	No Ct for FAM Standards	19.65	0.36	84.9	N/A	N/A	N/A	N/A	N/A
coilin#1_b	GAPDH	FAM	FAM	Unknown	5	13800	9129.33	No Reference	No Reference	2.806	1020.86	3	16	19.54	+	<2 Unique FAM Standards	No Ct	No Ct	<2 Unique FAM Standards	<2 Unique FAM Standards	No Ct for FAM Standards	19.65	0.36	84.9	N/A	N/A	N/A	N/A	N/A
coilin#1_c	GAPDH	FAM	FAM	Unknown	6	13589	8929.01	No Reference	No Reference	2.993	1020.86	7	14	18.09	+	<2 Unique FAM Standards	No Ct	No Ct	<2 Unique FAM Standards	<2 Unique FAM Standards	No Ct for FAM Standards	18.12	0.08	85.38	N/A	N/A	N/A	N/A	N/A
coilin#1_c	GAPDH	FAM	FAM	Unknown	6	14401	9486	No Reference	No Reference	2.963	1020.86	7	14	18.21	+	<2 Unique FAM Standards	No Ct	No Ct	<2 Unique FAM Standards	<2 Unique FAM Standards	No Ct for FAM Standards	18.12	0.08	84.92	N/A	N/A	N/A	N/A	N/A
coilin#1_c	GAPDH	FAM	FAM	Unknown	6	15304	10266.2	No Reference	No Reference	2.971	1020.86	7	14	18.06	+	<2 Unique FAM Standards	No Ct	No Ct	<2 Unique FAM Standards	<2 Unique FAM Standards	No Ct for FAM Standards	18.12	0.08	84.92	N/A	N/A	N/A	N/A	N/A
control_a	mettl3	FAM	FAM	Unknown	1	12849	9060.09	No Reference	No Reference	3.321	868.476	2	18	21.51	+	<2 Unique FAM Standards	No Ct	No Ct	<2 Unique FAM Standards	<2 Unique FAM Standards	No Ct for FAM Standards	21.51	0.03	78.08	N/A	N/A	N/A	N/A	N/A
control_a	mettl3	FAM	FAM	Unknown	1	13389	9735.48	No Reference	No Reference	3.429	868.476	2	18	21.55	+	<2 Unique FAM Standards	No Ct	No Ct	<2 Unique FAM Standards	<2 Unique FAM Standards	No Ct for FAM Standards	21.51	0.03	77.59	N/A	N/A	N/A	N/A	N/A
control_a	mettl3	FAM	FAM	Unknown	1	13482	9739.81	No Reference	No Reference	3.558	868.476	3	18	21.49	+	<2 Unique FAM Standards	No Ct	No Ct	<2 Unique FAM Standards	<2 Unique FAM Standards	No Ct for FAM Standards	21.51	0.03	77.59	N/A	N/A	N/A	N/A	N/A
control_b	mettl3	FAM	FAM	Unknown	2	14576	10632.1	No Reference	No Reference	3.535	868.476	2	18	21.62	+	<2 Unique FAM Standards	No Ct	No Ct	<2 Unique FAM Standards	<2 Unique FAM Standards	No Ct for FAM Standards	21.55	0.06	77.63	N/A	N/A	N/A	N/A	N/A
control_b	mettl3	FAM	FAM	Unknown	2	14426	10683.9	No Reference	No Reference	3.649	868.476	2	18	21.5	+	<2 Unique FAM Standards	No Ct	No Ct	<2 Unique FAM Standards	<2 Unique FAM Standards	No Ct for FAM Standards	21.55	0.06	77.58	N/A	N/A	N/A	N/A	N/A
control_b	mettl3	FAM	FAM	Unknown	2	15013	11106.3	No Reference	No Reference	3.838	868.476	2	18	21.53	+	<2 Unique FAM Standards	No Ct	No Ct	<2 Unique FAM Standards	<2 Unique FAM Standards	No Ct for FAM Standards	21.55	0.06	77.58	N/A	N/A	N/A	N/A	N/A
control_c	mettl3	FAM	FAM	Unknown	3	13734	9980.26	No Reference	No Reference	3.475	868.476	2	18	21.62	+	<2 Unique FAM Standards	No Ct	No Ct	<2 Unique FAM Standards	<2 Unique FAM Standards	No Ct for FAM Standards	21.58	0.06	77.63	N/A	N/A	N/A	N/A	N/A
control_c	mettl3	FAM	FAM	Unknown	3	14634	10736.3	No Reference	No Reference	3.587	868.476	3	18	21.59	+	<2 Unique FAM Standards	No Ct	No Ct	<2 Unique FAM Standards	<2 Unique FAM Standards	No Ct for FAM Standards	21.58	0.06	77.63	N/A	N/A	N/A	N/A	N/A
control_c	mettl3	FAM	FAM	Unknown	3	14653	10932.3	No Reference	No Reference	3.815	868.476	2	18	21.51	+	<2 Unique FAM Standards	No Ct	No Ct	<2 Unique FAM Standards	<2 Unique FAM Standards	No Ct for FAM Standards	21.58	0.06	77.63	N/A	N/A	N/A	N/A	N/A
coilin#1_a	mettl3	FAM	FAM	Unknown	4	13834	9963.8	No Reference	No Reference	3.453	868.476	2	19	22	+	<2 Unique FAM Standards	No Ct	No Ct	<2 Unique FAM Standards	<2 Unique FAM Standards	No Ct for FAM Standards	21.96	0.03	77.63	N/A	N/A	N/A	N/A	N/A
coilin#1_a	mettl3	FAM	FAM	Unknown	4	14894	10905	No Reference	No Reference	3.683	868.476	2	19	21.95	+	<2 Unique FAM Standards	No Ct	No Ct	<2 Unique FAM Standards	<2 Unique FAM Standards	No Ct for FAM Standards	21.96	0.03	77.63	N/A	N/A	N/A	N/A	N/A
coilin#1_a	mettl3	FAM	FAM	Unknown	4	14586	10878.6	No Reference	No Reference	3.787	868.476	2	19	21.93	+	<2 Unique FAM Standards	No Ct	No Ct	<2 Unique FAM Standards	<2 Unique FAM Standards	No Ct for FAM Standards	21.96	0.03	77.63	N/A	N/A	N/A	N/A	N/A
coilin#1_b	mettl3	FAM	FAM	Unknown	5	13891	10099.5	No Reference	No Reference	3.636	868.476	5	19	22.88	+	<2 Unique FAM Standards	No Ct	No Ct	<2 Unique FAM Standards	<2 Unique FAM Standards	No Ct for FAM Standards	22.86	0.08	77.65	N/A	N/A	N/A	N/A	N/A
coilin#1_b	mettl3	FAM	FAM	Unknown	5	14740	10930.3	No Reference	No Reference	3.906	868.476	3	19	22.77	+	<2 Unique FAM Standards	No Ct	No Ct	<2 Unique FAM Standards	<2 Unique FAM Standards	No Ct for FAM Standards	22.86	0.08	77.65	N/A	N/A	N/A	N/A	N/A
coilin#1_b	mettl3	FAM	FAM	Unknown	5	14259	10491.7	No Reference	No Reference	3.783	868.476	2	20	22.93	+	<2 Unique FAM Standards	No Ct	No Ct	<2 Unique FAM Standards	<2 Unique FAM Standards	No Ct for FAM Standards	22.86	0.08	77.65	N/A	N/A	N/A	N/A	N/A
coilin#1_c	mettl3	FAM	FAM	Unknown	6	13900	10083.6	No Reference	No Reference	3.56	868.476	4	19	22.14	+	<2 Unique FAM Standards	No Ct	No Ct	<2 Unique FAM Standards	<2 Unique FAM Standards	No Ct for FAM Standards	22.08	0.08	77.65	N/A	N/A	N/A	N/A	N/A
coilin#1_c	mettl3	FAM	FAM	Unknown	6	14687	10855.1	No Reference	No Reference	3.885	868.476	2	18	22.1	+	<2 Unique FAM Standards	No Ct	No Ct	<2 Unique FAM Standards	<2 Unique FAM Standards	No Ct for FAM Standards	22.08	0.08	77.65	N/A	N/A	N/A	N/A	N/A
coilin#1_c	mettl3	FAM	FAM	Unknown	6	15553	11660.6	No Reference	No Reference	3.929	868.476	2	19	21.99	+	<2 Unique FAM Standards	No Ct	No Ct	<2 Unique FAM Standards	<2 Unique FAM Standards	No Ct for FAM Standards	22.08	0.08	77.65	N/A	N/A	N/A	N/A	N/A
control_a	hnrnpa2b1	FAM	FAM	Unknown	13	14413	10279.4	No Reference	No Reference	3.617	868.476	2	13	16.98	+	<2 Unique FAM Standards	No Ct	No Ct	<2 Unique FAM Standards	<2 Unique FAM Standards	No Ct for FAM Standards	17.1	0.14	78.13	N/A	N/A	N/A	N/A	N/A
control_a	hnrnpa2b1	FAM	FAM	Unknown	13	13631	9784.44	No Reference	No Reference	3.484	868.476	2	13	17.05	+	<2 Unique FAM Standards	No Ct	No Ct	<2 Unique FAM Standards	<2 Unique FAM Standards	No Ct for FAM Standards	17.1	0.14	78.13	N/A	N/A	N/A	N/A	N/A
control_a	hnrnpa2b1	FAM	FAM	Unknown	13	13877	9669.79	No Reference	No Reference	3.492	868.476	7	14	17.25	+	<2 Unique FAM Standards	No Ct	No Ct	<2 Unique FAM Standards	<2 Unique FAM Standards	No Ct for FAM Standards	17.1	0.14	78.13	N/A	N/A	N/A	N/A	N/A
control_b	hnrnpa2b1	FAM	FAM	Unknown	14	14829	10187.7	No Reference	No Reference	3.629	868.476	7	14	17.21	+	<2 Unique FAM Standards	No Ct	No Ct	<2 Unique FAM Standards	<2 Unique FAM Standards	No Ct for FAM Standards	17.24	0.04	78.13	N/A	N/A	N/A	N/A	N/A
control_b	hnrnpa2b1	FAM	FAM	Unknown	14	13906	9979.17	No Reference	No Reference	3.554	868.476	2	14	17.22	+	<2 Unique FAM Standards	No Ct	No Ct	<2 Unique FAM Standards	<2 Unique FAM Standards	No Ct for FAM Standards	17.24	0.04	78.13	N/A	N/A	N/A	N/A	N/A
control_b	hnrnpa2b1	FAM	FAM	Unknown	14	13807	9805.67	No Reference	No Reference	3.512	868.476	7	13	17.28	+	<2 Unique FAM Standards	No Ct	No Ct	<2 Unique FAM Standards	<2 Unique FAM Standards	No Ct for FAM Standards	17.24	0.04	78.13	N/A	N/A	N/A	N/A	N/A
control_c	hnrnpa2b1	FAM	FAM	Unknown	15	13437	9242.17	No Reference	No Reference	3.447	868.476	2	14	17.36	+	<2 Unique FAM Standards	No Ct	No Ct	<2 Unique FAM Standards	<2 Unique FAM Standards	No Ct for FAM Standards	17.34	0.02	78.15	N/A	N/A	N/A	N/A	N/A
control_c	hnrnpa2b1	FAM	FAM	Unknown	15	13528	9286.45	No Reference	No Reference	3.57	868.476	7	14	17.34	+	<2 Unique FAM Standards	No Ct	No Ct	<2 Unique FAM Standards	<2 Unique FAM Standards	No Ct for FAM Standards	17.34	0.02	78.15	N/A	N/A	N/A	N/A	N/A
control_c	hnrnpa2b1	FAM	FAM	Unknown	15	14208	10154.2	No Reference	No Reference	3.657	868.476	7	14	17.31	+	<2 Unique FAM Standards	No Ct	No Ct	<2 Unique FAM Standards	<2 Unique FAM Standards	No Ct for FAM Standards	17.34	0.02	78.15	N/A	N/A	N/A	N/A	N/A
coilin#1_a	hnrnpa2b1	FAM	FAM	Unknown	16	11806	8050.86	No Reference	No Reference	3.125	868.476	2	15	18.72	+	<2 Unique FAM Standards	No Ct	No Ct	<2 Unique FAM Standards	<2 Unique FAM Standards	No Ct for FAM Standards	18.7	0.02	78.17	N/A	N/A	N/A	N/A	N/A
coilin#1_a	hnrnpa2b1	FAM	FAM	Unknown	16	12158	8358.11	No Reference	No Reference	3.386	868.476	2	15	18.7	+	<2 Unique FAM Standards	No Ct	No Ct	<2 Unique FAM Standards	<2 Unique FAM Standards	No Ct for FAM Standards	18.7	0.02	78.17	N/A	N/A	N/A	N/A	N/A
coilin#1_a	hnrnpa2b1	FAM	FAM	Unknown	16	12464	8707.92	No Reference	No Reference	3.278	868.476	2	15	18.67	+	<2 Unique FAM Standards	No Ct	No Ct	<2 Unique FAM Standards	<2 Unique FAM Standards	No Ct for FAM Standards	18.7	0.02	78.65	N/A	N/A	N/A	N/A	N/A
coilin#1_b	hnrnpa2b1	FAM	FAM	Unknown	17	11048	7066.68	No Reference	No Reference	3.21	868.476	7	16	19.79	+	<2 Unique FAM Standards	No Ct	No Ct	<2 Unique FAM Standards	<2 Unique FAM Standards	No Ct for FAM Standards	19.52	0.24	78.58	N/A	N/A	N/A	N/A	N/A
coilin#1_b	hnrnpa2b1	FAM	FAM	Unknown	17	12781	9140.74	No Reference	No Reference	3.623	868.476	4	16	19.42	+	<2 Unique FAM Standards	No Ct	No Ct	<2 Unique FAM Standards	<2 Unique FAM Standards	No Ct for FAM Standards	19.52	0.24	78.58	N/A	N/A	N/A	N/A	N/A
coilin#1_b	hnrnpa2b1	FAM	FAM	Unknown	17	12466	9032.02	No Reference	No Reference	3.578	868.476	2	15	19.34	+	<2 Unique FAM Standards	No Ct	No Ct	<2 Unique FAM Standards	<2 Unique FAM Standards	No Ct for FAM Standards	19.52	0.24	78.58	N/A	N/A	N/A	N/A	N/A
coilin#1_c	hnrnpa2b1	FAM	FAM	Unknown	18	13297	9610.54	No Reference	No Reference	3.773	868.476	5	15	18.32	+	<2 Unique FAM Standards	No Ct	No Ct	<2 Unique FAM Standards	<2 Unique FAM Standards	No Ct for FAM Standards	18.37	0.05	78.58	N/A	N/A	N/A	N/A	N/A
coilin#1_c	hnrnpa2b1	FAM	FAM	Unknown	18	13635	9752.68	No Reference	No Reference	3.916	868.476	7	15	18.37	+	<2 Unique FAM Standards	No Ct	No Ct	<2 Unique FAM Standards	<2 Unique FAM Standards	No Ct for FAM Standards	18.37	0.05	78.58	N/A	N/A	N/A	N/A	N/A
coilin#1_c	hnrnpa2b1	FAM	FAM	Unknown	18	13020	9323.31	No Reference	No Reference	3.621	868.476	2	15	18.42	+	<2 Unique FAM Standards	No Ct	No Ct	<2 Unique FAM Standards	<2 Unique FAM Standards	No Ct for FAM Standards	18.37	0.05	78.08	N/A	N/A	N/A	N/A	N/A
##Figure 2A - control vs wrap53. HeLa METTL3 & hnRNPA2B1
control_a	GAPDH	FAM	FAM	Unknown	1	12754	8491.85	No Reference	No Reference	2.66	1224.28	3	10	14.7	+	<2 Unique FAM Standards	No Ct	No Ct	<2 Unique FAM Standards	<2 Unique FAM Standards	No Ct for FAM Standards	14.62	0.09	85.8	N/A	N/A	N/A	N/A	N/A
control_a	GAPDH	FAM	FAM	Unknown	1	13033	8859.38	No Reference	No Reference	2.689	1224.28	2	10	14.64	+	<2 Unique FAM Standards	No Ct	No Ct	<2 Unique FAM Standards	<2 Unique FAM Standards	No Ct for FAM Standards	14.62	0.09	85.8	N/A	N/A	N/A	N/A	N/A
control_a	GAPDH	FAM	FAM	Unknown	1	13182	9110.04	No Reference	No Reference	2.662	1224.28	4	9	14.52	+	<2 Unique FAM Standards	No Ct	No Ct	<2 Unique FAM Standards	<2 Unique FAM Standards	No Ct for FAM Standards	14.62	0.09	85.8	N/A	N/A	N/A	N/A	N/A
control_b	GAPDH	FAM	FAM	Unknown	2	14252	10228.2	No Reference	No Reference	2.922	1224.28	3	11	15.56	+	<2 Unique FAM Standards	No Ct	No Ct	<2 Unique FAM Standards	<2 Unique FAM Standards	No Ct for FAM Standards	15.14	0.39	85.83	N/A	N/A	N/A	N/A	N/A
control_b	GAPDH	FAM	FAM	Unknown	2	14660	9849.31	No Reference	No Reference	2.946	1224.28	7	11	15.07	+	<2 Unique FAM Standards	No Ct	No Ct	<2 Unique FAM Standards	<2 Unique FAM Standards	No Ct for FAM Standards	15.14	0.39	85.83	N/A	N/A	N/A	N/A	N/A
control_b	GAPDH	FAM	FAM	Unknown	2	14677	10492.3	No Reference	No Reference	2.931	1224.28	2	10	14.79	+	<2 Unique FAM Standards	No Ct	No Ct	<2 Unique FAM Standards	<2 Unique FAM Standards	No Ct for FAM Standards	15.14	0.39	85.83	N/A	N/A	N/A	N/A	N/A
control_c	GAPDH	FAM	FAM	Unknown	3	13816	10278.5	No Reference	No Reference	2.823	1224.28	7	10	14.78	+	<2 Unique FAM Standards	No Ct	No Ct	<2 Unique FAM Standards	<2 Unique FAM Standards	No Ct for FAM Standards	14.84	0.06	85.85	N/A	N/A	N/A	N/A	N/A
control_c	GAPDH	FAM	FAM	Unknown	3	14192	10161.4	No Reference	No Reference	2.933	1224.28	3	10	14.85	+	<2 Unique FAM Standards	No Ct	No Ct	<2 Unique FAM Standards	<2 Unique FAM Standards	No Ct for FAM Standards	14.84	0.06	85.85	N/A	N/A	N/A	N/A	N/A
control_c	GAPDH	FAM	FAM	Unknown	3	14999	9942.9	No Reference	No Reference	2.975	1224.28	7	11	14.9	+	<2 Unique FAM Standards	No Ct	No Ct	<2 Unique FAM Standards	<2 Unique FAM Standards	No Ct for FAM Standards	14.84	0.06	85.36	N/A	N/A	N/A	N/A	N/A
control_a	hnrnpa2b1	FAM	FAM	Unknown	7	14024	9855.03	No Reference	No Reference	2.911	1224.28	7	13	17.5	+	<2 Unique FAM Standards	No Ct	No Ct	<2 Unique FAM Standards	<2 Unique FAM Standards	No Ct for FAM Standards	17.29	0.19	78.67	N/A	N/A	N/A	N/A	N/A
control_a	hnrnpa2b1	FAM	FAM	Unknown	7	13859	10794.5	No Reference	No Reference	3.015	1224.28	6	12	17.13	+	<2 Unique FAM Standards	No Ct	No Ct	<2 Unique FAM Standards	<2 Unique FAM Standards	No Ct for FAM Standards	17.29	0.19	78.67	N/A	N/A	N/A	N/A	N/A
control_a	hnrnpa2b1	FAM	FAM	Unknown	7	16911	11843.2	No Reference	No Reference	3.2	1224.28	3	13	17.25	+	<2 Unique FAM Standards	No Ct	No Ct	<2 Unique FAM Standards	<2 Unique FAM Standards	No Ct for FAM Standards	17.29	0.19	78.2	N/A	N/A	N/A	N/A	N/A
control_b	hnrnpa2b1	FAM	FAM	Unknown	8	13606	10201.3	No Reference	No Reference	2.828	1224.28	5	13	17.81	+	<2 Unique FAM Standards	No Ct	No Ct	<2 Unique FAM Standards	<2 Unique FAM Standards	No Ct for FAM Standards	17.9	0.18	78.69	N/A	N/A	N/A	N/A	N/A
control_b	hnrnpa2b1	FAM	FAM	Unknown	8	13322	10143.2	No Reference	No Reference	2.844	1224.28	5	13	17.79	+	<2 Unique FAM Standards	No Ct	No Ct	<2 Unique FAM Standards	<2 Unique FAM Standards	No Ct for FAM Standards	17.9	0.18	78.69	N/A	N/A	N/A	N/A	N/A
control_b	hnrnpa2b1	FAM	FAM	Unknown	8	16086	10697.9	No Reference	No Reference	3.198	1224.28	2	14	18.1	+	<2 Unique FAM Standards	No Ct	No Ct	<2 Unique FAM Standards	<2 Unique FAM Standards	No Ct for FAM Standards	17.9	0.18	77.71	N/A	N/A	N/A	N/A	N/A
control_c	hnrnpa2b1	FAM	FAM	Unknown	9	13884	9783.4	No Reference	No Reference	2.896	1224.28	5	19	23.74	+	<2 Unique FAM Standards	No Ct	No Ct	<2 Unique FAM Standards	<2 Unique FAM Standards	No Ct for FAM Standards	23.9	0.16	74.28	N/A	N/A	N/A	N/A	N/A
control_c	hnrnpa2b1	FAM	FAM	Unknown	9	13658	9546.1	No Reference	No Reference	2.826	1224.28	5	20	23.91	+	<2 Unique FAM Standards	No Ct	No Ct	<2 Unique FAM Standards	<2 Unique FAM Standards	No Ct for FAM Standards	23.9	0.16	74.28	N/A	N/A	N/A	N/A	N/A
control_c	hnrnpa2b1	FAM	FAM	Unknown	9	13759	9529.69	No Reference	No Reference	2.859	1224.28	7	19	24.06	+	<2 Unique FAM Standards	No Ct	No Ct	<2 Unique FAM Standards	<2 Unique FAM Standards	No Ct for FAM Standards	23.9	0.16	74.28	N/A	N/A	N/A	N/A	N/A
control_a	mettl3	FAM	FAM	Unknown	19	14437	10477.6	No Reference	No Reference	3.019	1224.28	2	18	22.02	+	<2 Unique FAM Standards	No Ct	No Ct	<2 Unique FAM Standards	<2 Unique FAM Standards	No Ct for FAM Standards	21.88	0.17	77.65	N/A	N/A	N/A	N/A	N/A
control_a	mettl3	FAM	FAM	Unknown	19	15846	11544.6	No Reference	No Reference	3.18	1224.28	2	18	21.93	+	<2 Unique FAM Standards	No Ct	No Ct	<2 Unique FAM Standards	<2 Unique FAM Standards	No Ct for FAM Standards	21.88	0.17	77.65	N/A	N/A	N/A	N/A	N/A
control_a	mettl3	FAM	FAM	Unknown	19	16697	12269.4	No Reference	No Reference	3.31	1224.28	2	18	21.69	+	<2 Unique FAM Standards	No Ct	No Ct	<2 Unique FAM Standards	<2 Unique FAM Standards	No Ct for FAM Standards	21.88	0.17	77.65	N/A	N/A	N/A	N/A	N/A
control_b	mettl3	FAM	FAM	Unknown	20	15535	5022.84	No Reference	No Reference	3.046	1224.28	5	17	23.88	+	<2 Unique FAM Standards	No Ct	No Ct	<2 Unique FAM Standards	<2 Unique FAM Standards	No Ct for FAM Standards	22.35	1.32	77.65	N/A	N/A	N/A	N/A	N/A
control_b	mettl3	FAM	FAM	Unknown	20	15506	11214.3	No Reference	No Reference	3.154	1224.28	4	18	21.6	+	<2 Unique FAM Standards	No Ct	No Ct	<2 Unique FAM Standards	<2 Unique FAM Standards	No Ct for FAM Standards	22.35	1.32	77.65	N/A	N/A	N/A	N/A	N/A
control_b	mettl3	FAM	FAM	Unknown	20	16380	11565.4	No Reference	No Reference	3.255	1224.28	7	18	21.58	+	<2 Unique FAM Standards	No Ct	No Ct	<2 Unique FAM Standards	<2 Unique FAM Standards	No Ct for FAM Standards	22.35	1.32	77.65	N/A	N/A	N/A	N/A	N/A
control_c	mettl3	FAM	FAM	Unknown	21	16025	11716.9	No Reference	No Reference	3.373	1224.28	2	18	21.91	+	<2 Unique FAM Standards	No Ct	No Ct	<2 Unique FAM Standards	<2 Unique FAM Standards	No Ct for FAM Standards	21.85	0.12	77.67	N/A	N/A	N/A	N/A	N/A
control_c	mettl3	FAM	FAM	Unknown	21	17361	13097.4	No Reference	No Reference	3.498	1224.28	2	18	21.7	+	<2 Unique FAM Standards	No Ct	No Ct	<2 Unique FAM Standards	<2 Unique FAM Standards	No Ct for FAM Standards	21.85	0.12	77.67	N/A	N/A	N/A	N/A	N/A
control_c	mettl3	FAM	FAM	Unknown	21	15701	11297.7	No Reference	No Reference	3.201	1224.28	6	18	21.93	+	<2 Unique FAM Standards	No Ct	No Ct	<2 Unique FAM Standards	<2 Unique FAM Standards	No Ct for FAM Standards	21.85	0.12	77.67	N/A	N/A	N/A	N/A	N/A
wrap53_a	GAPDH	FAM	FAM	Unknown	4	15267	9886.86	No Reference	No Reference	2.884	1403.23	7	11	15.77	+	<2 Unique FAM Standards	No Ct	No Ct	<2 Unique FAM Standards	<2 Unique FAM Standards	No Ct for FAM Standards	15.64	0.12	85.85	N/A	N/A	N/A	N/A	N/A
wrap53_a	GAPDH	FAM	FAM	Unknown	4	16171	11019.5	No Reference	No Reference	2.979	1403.23	6	11	15.55	+	<2 Unique FAM Standards	No Ct	No Ct	<2 Unique FAM Standards	<2 Unique FAM Standards	No Ct for FAM Standards	15.64	0.12	85.35	N/A	N/A	N/A	N/A	N/A
wrap53_a	GAPDH	FAM	FAM	Unknown	4	16155	10806.5	No Reference	No Reference	3.055	1403.23	7	11	15.59	+	<2 Unique FAM Standards	No Ct	No Ct	<2 Unique FAM Standards	<2 Unique FAM Standards	No Ct for FAM Standards	15.64	0.12	85.35	N/A	N/A	N/A	N/A	N/A
wrap53_b	GAPDH	FAM	FAM	Unknown	5	15456	10377.1	No Reference	No Reference	2.989	1403.23	2	11	15.75	+	<2 Unique FAM Standards	No Ct	No Ct	<2 Unique FAM Standards	<2 Unique FAM Standards	No Ct for FAM Standards	15.72	0.12	85.85	N/A	N/A	N/A	N/A	N/A
wrap53_b	GAPDH	FAM	FAM	Unknown	5	16727	11489	No Reference	No Reference	3.141	1403.23	7	11	15.59	+	<2 Unique FAM Standards	No Ct	No Ct	<2 Unique FAM Standards	<2 Unique FAM Standards	No Ct for FAM Standards	15.72	0.12	85.35	N/A	N/A	N/A	N/A	N/A
wrap53_b	GAPDH	FAM	FAM	Unknown	5	15645	10266.3	No Reference	No Reference	2.987	1403.23	7	12	15.83	+	<2 Unique FAM Standards	No Ct	No Ct	<2 Unique FAM Standards	<2 Unique FAM Standards	No Ct for FAM Standards	15.72	0.12	85.35	N/A	N/A	N/A	N/A	N/A
wrap53_c	GAPDH	FAM	FAM	Unknown	6	15306	9477.62	No Reference	No Reference	2.939	1403.23	7	12	15.99	+	<2 Unique FAM Standards	No Ct	No Ct	<2 Unique FAM Standards	<2 Unique FAM Standards	No Ct for FAM Standards	15.77	0.24	85.88	N/A	N/A	N/A	N/A	N/A
wrap53_c	GAPDH	FAM	FAM	Unknown	6	16032	10778.3	No Reference	No Reference	3.037	1403.23	6	11	15.8	+	<2 Unique FAM Standards	No Ct	No Ct	<2 Unique FAM Standards	<2 Unique FAM Standards	No Ct for FAM Standards	15.77	0.24	85.4	N/A	N/A	N/A	N/A	N/A
wrap53_c	GAPDH	FAM	FAM	Unknown	6	17666	12270.1	No Reference	No Reference	3.156	1403.23	6	11	15.51	+	<2 Unique FAM Standards	No Ct	No Ct	<2 Unique FAM Standards	<2 Unique FAM Standards	No Ct for FAM Standards	15.77	0.24	85.4	N/A	N/A	N/A	N/A	N/A
wrap53_a	mettl3	FAM	FAM	Unknown	10	14795	9949.17	No Reference	No Reference	2.803	1403.23	2	18	23	+	<2 Unique FAM Standards	No Ct	No Ct	<2 Unique FAM Standards	<2 Unique FAM Standards	No Ct for FAM Standards	22.97	0.11	77.61	N/A	N/A	N/A	N/A	N/A
wrap53_a	mettl3	FAM	FAM	Unknown	10	14414	9970.43	No Reference	No Reference	3.076	1403.23	5	19	23.06	+	<2 Unique FAM Standards	No Ct	No Ct	<2 Unique FAM Standards	<2 Unique FAM Standards	No Ct for FAM Standards	22.97	0.11	77.61	N/A	N/A	N/A	N/A	N/A
wrap53_a	mettl3	FAM	FAM	Unknown	10	14865	10661.5	No Reference	No Reference	3.137	1403.23	2	18	22.84	+	<2 Unique FAM Standards	No Ct	No Ct	<2 Unique FAM Standards	<2 Unique FAM Standards	No Ct for FAM Standards	22.97	0.11	77.61	N/A	N/A	N/A	N/A	N/A
wrap53_b	mettl3	FAM	FAM	Unknown	11	14962	10493.1	No Reference	No Reference	3.181	1403.23	7	19	23	+	<2 Unique FAM Standards	No Ct	No Ct	<2 Unique FAM Standards	<2 Unique FAM Standards	No Ct for FAM Standards	22.91	0.09	77.63	N/A	N/A	N/A	N/A	N/A
wrap53_b	mettl3	FAM	FAM	Unknown	11	15094	10689.8	No Reference	No Reference	3.116	1403.23	2	19	22.89	+	<2 Unique FAM Standards	No Ct	No Ct	<2 Unique FAM Standards	<2 Unique FAM Standards	No Ct for FAM Standards	22.91	0.09	77.63	N/A	N/A	N/A	N/A	N/A
wrap53_b	mettl3	FAM	FAM	Unknown	11	15262	10869.5	No Reference	No Reference	3.168	1403.23	2	18	22.83	+	<2 Unique FAM Standards	No Ct	No Ct	<2 Unique FAM Standards	<2 Unique FAM Standards	No Ct for FAM Standards	22.91	0.09	77.63	N/A	N/A	N/A	N/A	N/A
wrap53_c	mettl3	FAM	FAM	Unknown	12	15292	10938.4	No Reference	No Reference	3.192	1403.23	2	18	22.84	+	<2 Unique FAM Standards	No Ct	No Ct	<2 Unique FAM Standards	<2 Unique FAM Standards	No Ct for FAM Standards	22.83	0.07	77.65	N/A	N/A	N/A	N/A	N/A
wrap53_c	mettl3	FAM	FAM	Unknown	12	15460	11079.7	No Reference	No Reference	3.143	1403.23	3	18	22.76	+	<2 Unique FAM Standards	No Ct	No Ct	<2 Unique FAM Standards	<2 Unique FAM Standards	No Ct for FAM Standards	22.83	0.07	77.65	N/A	N/A	N/A	N/A	N/A
wrap53_c	mettl3	FAM	FAM	Unknown	12	15419	10905.7	No Reference	No Reference	3.19	1403.23	2	19	22.9	+	<2 Unique FAM Standards	No Ct	No Ct	<2 Unique FAM Standards	<2 Unique FAM Standards	No Ct for FAM Standards	22.83	0.07	77.65	N/A	N/A	N/A	N/A	N/A
wrap53_a	hnrnpa2b1	FAM	FAM	Unknown	16	14621	10025.4	No Reference	No Reference	3.086	1403.23	2	14	18.64	+	<2 Unique FAM Standards	No Ct	No Ct	<2 Unique FAM Standards	<2 Unique FAM Standards	No Ct for FAM Standards	18.64	0.06	78.65	N/A	N/A	N/A	N/A	N/A
wrap53_a	hnrnpa2b1	FAM	FAM	Unknown	16	14649	9920.22	No Reference	No Reference	3.089	1403.23	7	14	18.7	+	<2 Unique FAM Standards	No Ct	No Ct	<2 Unique FAM Standards	<2 Unique FAM Standards	No Ct for FAM Standards	18.64	0.06	78.65	N/A	N/A	N/A	N/A	N/A
wrap53_a	hnrnpa2b1	FAM	FAM	Unknown	16	14732	10074	No Reference	No Reference	3.074	1403.23	2	14	18.58	+	<2 Unique FAM Standards	No Ct	No Ct	<2 Unique FAM Standards	<2 Unique FAM Standards	No Ct for FAM Standards	18.64	0.06	78.65	N/A	N/A	N/A	N/A	N/A
wrap53_b	hnrnpa2b1	FAM	FAM	Unknown	17	13844	9729.33	No Reference	No Reference	3.103	1403.23	2	14	18.83	+	<2 Unique FAM Standards	No Ct	No Ct	<2 Unique FAM Standards	<2 Unique FAM Standards	No Ct for FAM Standards	18.84	0.05	78.61	N/A	N/A	N/A	N/A	N/A
wrap53_b	hnrnpa2b1	FAM	FAM	Unknown	17	13888	9426.27	No Reference	No Reference	3.116	1403.23	7	14	18.9	+	<2 Unique FAM Standards	No Ct	No Ct	<2 Unique FAM Standards	<2 Unique FAM Standards	No Ct for FAM Standards	18.84	0.05	78.61	N/A	N/A	N/A	N/A	N/A
wrap53_b	hnrnpa2b1	FAM	FAM	Unknown	17	13957	9672.06	No Reference	No Reference	3.15	1403.23	7	14	18.8	+	<2 Unique FAM Standards	No Ct	No Ct	<2 Unique FAM Standards	<2 Unique FAM Standards	No Ct for FAM Standards	18.84	0.05	78.61	N/A	N/A	N/A	N/A	N/A
wrap53_c	hnrnpa2b1	FAM	FAM	Unknown	18	15059	10475.9	No Reference	No Reference	3.275	1403.23	7	14	18.63	+	<2 Unique FAM Standards	No Ct	No Ct	<2 Unique FAM Standards	<2 Unique FAM Standards	No Ct for FAM Standards	18.53	0.11	78.58	N/A	N/A	N/A	N/A	N/A
wrap53_c	hnrnpa2b1	FAM	FAM	Unknown	18	15623	10982.2	No Reference	No Reference	3.343	1403.23	7	14	18.52	+	<2 Unique FAM Standards	No Ct	No Ct	<2 Unique FAM Standards	<2 Unique FAM Standards	No Ct for FAM Standards	18.53	0.11	78.58	N/A	N/A	N/A	N/A	N/A
wrap53_c	hnrnpa2b1	FAM	FAM	Unknown	18	15724	11189.6	No Reference	No Reference	3.448	1403.23	2	14	18.42	+	<2 Unique FAM Standards	No Ct	No Ct	<2 Unique FAM Standards	<2 Unique FAM Standards	No Ct for FAM Standards	18.53	0.11	78.58	N/A	N/A	N/A	N/A	N/A

[truncated: 3 more sheets: 2D, S1A, S1B]
